# Supplementary material for: 3-Benzyl-6-butyl-5-propyl-3H-1,2,3-triazolo[4,5-d]pyrimidin-7(6H)-one
Source: Acta Crystallogr Sect E Struct Rep Online. 2010 Nov 13;66(Pt 12):o3140–1. doi: 10.1107/S1600536810045575 (PMC3011388; doi:10.1107/S1600536810045575)
Supplement: Supplementary file 2 [file e-66-o3140-Isup2.hkl]

# 
# h,k,l, Fc-squared, Fo-squared, sigma(Fo-squared) and status flag 
# 
data_I
_shelx_title ' T in Pbcn' 
_shelx_refln_list_code          4 
_shelx_F_calc_maximum      312.43 
_exptl_crystal_F_000      1456.00 
_reflns_d_resolution_high  0.8332 
 
loop_ 
 _symmetry_equiv_pos_as_xyz 
 'x, y, z' 
 '-x+1/2, -y+1/2, z+1/2' 
 '-x, y, -z+1/2' 
 'x+1/2, -y+1/2, -z' 
 '-x, -y, -z' 
 'x-1/2, y-1/2, -z-1/2' 
 'x, -y, z-1/2' 
 '-x-1/2, y-1/2, z' 
 
_cell_length_a    28.3281 
_cell_length_b    14.8179 
_cell_length_c     8.7995 
_cell_angle_alpha  90.000 
_cell_angle_beta   90.000 
_cell_angle_gamma  90.000 
 
_shelx_F_squared_multiplier     1.000 
 
loop_ 
 _refln_index_h 
 _refln_index_k 
 _refln_index_l 
 _refln_F_squared_calc 
 _refln_F_squared_meas 
 _refln_F_squared_sigma 
 _refln_observed_status 
   4   0   0     3713.71     3917.39     67.90 o 
   6   0   0        9.45       13.01      1.93 o 
   8   0   0     8977.21     7939.66    108.50 o 
  10   0   0     1053.44     1045.50     25.56 o 
  12   0   0     2007.66     2089.25     44.95 o 
  14   0   0     3233.15     3204.09     65.39 o 
  16   0   0     1701.01     1749.54     52.82 o 
  18   0   0     3694.69     3264.37     69.81 o 
  20   0   0     4185.72     3803.98     80.78 o 
  22   0   0        1.87        5.79      5.13 o 
  24   0   0        2.32        3.41      9.78 o 
  26   0   0        8.19       18.65     12.74 o 
  28   0   0        1.06       36.84     17.06 o 
  30   0   0       14.60       16.60     14.21 o 
  32   0   0      172.75      182.51     32.52 o 
  34   0   0      594.13      524.91     44.80 o 
   3   1   0      424.22      394.28      6.59 o 
   5   1   0     7644.75     7437.76     87.64 o 
   7   1   0     2008.79     1907.55     22.78 o 
   9   1   0      234.81      183.48      5.29 o 
  11   1   0     5956.03     5884.04     87.02 o 
  13   1   0     2411.13     2750.10     46.85 o 
  15   1   0     2909.01     3170.85     46.65 o 
  17   1   0       85.91       87.93      6.84 o 
  19   1   0      738.03      745.20     18.30 o 
  21   1   0        1.09        3.11      3.22 o 
  23   1   0      662.89      605.15     21.03 o 
  25   1   0      555.01      463.96     24.28 o 
  27   1   0       51.64       46.85     11.98 o 
  29   1   0       63.69       75.87     14.49 o 
  31   1   0       15.08       39.23     12.43 o 
  33   1   0       24.96       28.52     11.91 o 
   0   2   0    12680.85    13803.55    227.95 o 
   2   2   0     2918.98     3093.98     39.60 o 
   4   2   0       41.96       36.61      2.66 o 
   6   2   0     1199.52     1146.99     20.73 o 
   8   2   0     2902.82     3036.67     47.46 o 
  10   2   0     5329.74     5403.24     80.25 o 
  12   2   0    15407.56    16852.22    232.21 o 
  14   2   0       10.52       11.76      3.54 o 
  16   2   0      157.50      201.40     10.50 o 
  18   2   0        0.34        4.04      2.88 o 
  20   2   0     1814.23     1747.59     32.53 o 
  22   2   0      195.57      180.98      9.69 o 
  24   2   0     1375.34     1267.42     50.45 o 
  26   2   0        0.44        4.39      7.71 o 
  28   2   0       96.43      108.93     17.05 o 
  30   2   0        1.52        0.00      9.87 o 
  32   2   0        0.07       10.11     10.44 o 
   1   3   0    17592.38    16906.22    197.38 o 
   3   3   0     7897.53     7624.42    106.33 o 
   5   3   0    17279.11    17629.40    206.47 o 
   7   3   0     5489.94     5961.10     86.25 o 
  11   3   0     3849.55     3858.89     61.26 o 
  13   3   0      591.17      485.36     17.07 o 
  15   3   0      976.19     1003.48     33.14 o 
  17   3   0     1164.70     1238.64     28.86 o 
  19   3   0      806.41      789.73     22.52 o 
  21   3   0      448.65      471.41     17.53 o 
  23   3   0      561.86      535.04     20.50 o 
  25   3   0      392.58      356.32     17.98 o 
  27   3   0        2.32       23.27     10.69 o 
  29   3   0        2.40       20.78     11.21 o 
  31   3   0      115.87      129.66     25.87 o 
  33   3   0       99.69      150.75     20.92 o 
   0   4   0    18505.05    18875.90    312.87 o 
   2   4   0    10772.89    10828.87    129.89 o 
   4   4   0    37845.09    39955.77    455.23 o 
   6   4   0     1638.75     1913.75     31.46 o 
   8   4   0     3750.18     4104.53     74.80 o 
  10   4   0      416.19      355.59     11.81 o 
  12   4   0      290.18      320.13     19.55 o 
  14   4   0      658.03      696.61     19.02 o 
  16   4   0     2514.58     2322.02     44.30 o 
  18   4   0       77.76       90.56      8.87 o 
  20   4   0       23.12       35.90      6.17 o 
  22   4   0       16.78       28.82      9.77 o 
  24   4   0       32.43       44.89      8.14 o 
  26   4   0       24.88       19.16      7.06 o 
  28   4   0        0.15       14.79      9.70 o 
  30   4   0       23.93       32.93     13.38 o 
  32   4   0        0.82       32.61     13.30 o 
   1   5   0      342.04      348.82     13.61 o 
   3   5   0     3662.22     2991.88     49.14 o 
   5   5   0      144.01      224.99      6.30 o 
   7   5   0     6139.18     5639.58     84.83 o 
   9   5   0      259.37      218.85     12.99 o 
  11   5   0     1459.24     1476.71     34.82 o 
  13   5   0      441.96      489.27     18.24 o 
  15   5   0      427.62      433.18     17.91 o 
  17   5   0      293.88      250.64     11.64 o 
  19   5   0       77.96      116.17     11.94 o 
  21   5   0      717.23      545.50     26.19 o 
  23   5   0     1477.69     1438.83     47.39 o 
  25   5   0       49.20       50.54     13.21 o 
  27   5   0      207.84      223.32     18.35 o 
  29   5   0        4.11        0.00     10.73 o 
  31   5   0       26.82       69.76     28.54 o 
   0   6   0     1232.62     1334.81     34.85 o 
   2   6   0      190.90      211.10      7.59 o 
   4   6   0       91.77       62.03      3.22 o 
   6   6   0     1215.70     1099.20     25.08 o 
   8   6   0      200.34      190.39     11.09 o 
  10   6   0       12.75       23.87      4.44 o 
  12   6   0     3787.10     3717.99     63.04 o 
  14   6   0      908.43      822.56     22.16 o 
  16   6   0     1066.51     1031.28     26.32 o 
  18   6   0      143.04      137.45     12.62 o 
  20   6   0      186.92      196.10     19.16 o 
  22   6   0      469.82      428.59     24.27 o 
  24   6   0      112.12      130.26     17.95 o 
  26   6   0       63.96       92.98     30.99 o 
  28   6   0       38.10       35.26      9.92 o 
  30   6   0       59.46       70.26     16.59 o 
  32   6   0       18.68       41.37     14.60 o 
   1   7   0     1151.84     1007.89     20.46 o 
   3   7   0      129.71      131.05      8.39 o 
   5   7   0     3120.89     2814.05     39.71 o 
   7   7   0     3338.94     3329.32     57.20 o 
   9   7   0       33.70       35.20      5.33 o 
  11   7   0     1955.69     1888.43     38.12 o 
  13   7   0      266.51      269.06     11.96 o 
  15   7   0      170.42      129.97     10.39 o 
  17   7   0        5.34        0.00      6.18 o 
  19   7   0      152.38      223.01     20.46 o 
  21   7   0       23.03       29.93      9.61 o 
  23   7   0      102.16      163.97     20.38 o 
  25   7   0       22.28       25.86     13.19 o 
  27   7   0      393.41      453.67     33.72 o 
  29   7   0        0.76       15.41     11.44 o 
  31   7   0       24.83       32.85     14.04 o 
   0   8   0     2257.53     2044.87     49.20 o 
   2   8   0       56.29       49.63      5.58 o 
   4   8   0      258.98      179.72      8.82 o 
   6   8   0        0.00        4.22      3.52 o 
   8   8   0        0.19        7.14      5.10 o 
  10   8   0     1272.28     1264.45     29.73 o 
  12   8   0      735.46      646.11     20.01 o 
  14   8   0      494.38      423.02     22.14 o 
  16   8   0        4.17        4.60      7.97 o 
  18   8   0       21.06       38.45     10.64 o 
  20   8   0       33.14       24.28     10.25 o 
  22   8   0        2.88        0.23      9.61 o 
  24   8   0       28.24       47.81     13.29 o 
  26   8   0       63.44      115.63     19.40 o 
  28   8   0        9.61       21.38     10.98 o 
  30   8   0       30.55       58.20     25.47 o 
   1   9   0      193.61      204.03      9.83 o 
   3   9   0      146.21      130.33     10.33 o 
   5   9   0       25.19       27.95      4.94 o 
   7   9   0        8.10        3.10      6.45 o 
   9   9   0      491.50      530.95     21.79 o 
  11   9   0        0.04        9.35      3.95 o 
  13   9   0     1813.92     1667.56     37.76 o 
  15   9   0        4.49        8.96      4.29 o 
  17   9   0        8.54       33.04      9.13 o 
  19   9   0      574.20      531.37     28.83 o 
  21   9   0       65.65       70.55     14.15 o 
  23   9   0       10.95       30.00     10.68 o 
  25   9   0       13.85       42.40     13.31 o 
  27   9   0       44.03       58.03     26.61 o 
  29   9   0       16.93       41.65     19.90 o 
   0  10   0      792.61      598.59     24.46 o 
   2  10   0      848.85      798.18     20.37 o 
   4  10   0     1069.26     1100.91     41.07 o 
   6  10   0      478.67      494.15     18.11 o 
   8  10   0        3.97       13.72      4.26 o 
  10  10   0        8.79       16.78      5.22 o 
  12  10   0        3.85       17.05      4.95 o 
  14  10   0       78.81       73.26      8.79 o 
  16  10   0     1404.17     1200.65     42.98 o 
  18  10   0      628.09      581.59     29.94 o 
  20  10   0        0.57        3.54     12.17 o 
  22  10   0        3.80       22.71     10.37 o 
  24  10   0        0.01        0.00     10.52 o 
  26  10   0       44.68       97.57     18.61 o 
  28  10   0        6.22       15.75     36.10 o 
   1  11   0       24.86       21.78      4.48 o 
   3  11   0       29.78       30.13      7.83 o 
   5  11   0      317.97      246.06     14.35 o 
   7  11   0      157.59      126.69     14.85 o 
   9  11   0       47.98       56.58      8.41 o 
  11  11   0      897.64      782.31     24.89 o 
  13  11   0       11.44       14.47      5.99 o 
  15  11   0      999.75      869.52     37.23 o 
  17  11   0        3.27        0.00      8.48 o 
  19  11   0        7.45        6.63     18.71 o 
  21  11   0        0.00        0.00      9.32 o 
  23  11   0        2.31       11.02     11.72 o 
  25  11   0       35.08       41.16     13.86 o 
   0  12   0      150.72      179.78     18.00 o 
   2  12   0        6.62       12.02      5.34 o 
   4  12   0        8.47       18.95     11.43 o 
   6  12   0       13.00       16.38      7.34 o 
   8  12   0      364.09      331.98     17.22 o 
  10  12   0      832.95      642.06     24.65 o 
  12  12   0        0.40        2.13      5.81 o 
  14  12   0      199.82      178.34     29.74 o 
  16  12   0       21.11       24.88     10.64 o 
  18  12   0       32.59       32.11     12.40 o 
  20  12   0       16.31       57.58     14.19 o 
  22  12   0       45.01       85.03     21.49 o 
  24  12   0      173.53      222.94     26.32 o 
   1  13   0       46.12       49.53      8.63 o 
   3  13   0      369.42      335.60     19.07 o 
   5  13   0      388.84      406.36     19.41 o 
   7  13   0      322.78      265.06     19.51 o 
   9  13   0     1574.06     1511.02     45.03 o 
  11  13   0      790.35      780.47     27.51 o 
  13  13   0      241.85      299.01     29.17 o 
  15  13   0        0.06        0.00      8.72 o 
  17  13   0        1.43        6.99      9.51 o 
  19  13   0        1.73       14.61     10.57 o 
  21  13   0        4.67       20.90     11.82 o 
  23  13   0       67.16      157.87     23.08 o 
   0  14   0       68.52      131.57     26.61 o 
   2  14   0      347.77      376.54     21.52 o 
   4  14   0      848.06      681.24     26.57 o 
   6  14   0      129.30      114.41     13.77 o 
   8  14   0        0.73        1.12      6.90 o 
  10  14   0        7.94       29.40     10.33 o 
  12  14   0      118.50      121.04     18.67 o 
  14  14   0        5.81       17.40     11.33 o 
  16  14   0       34.91       21.05     21.32 o 
  18  14   0       18.27       25.74     11.65 o 
  20  14   0        1.05       12.97     10.74 o 
   1  15   0       33.02       48.96     12.73 o 
   3  15   0      563.55      499.09     23.44 o 
   5  15   0      125.14      129.34     15.18 o 
   7  15   0       22.00       46.36     10.07 o 
   9  15   0       19.39       41.72     10.35 o 
  11  15   0      320.58      302.45     28.85 o 
  13  15   0      119.49      113.49     20.41 o 
  15  15   0       26.09       40.25     12.78 o 
  17  15   0        4.54       25.98     13.25 o 
   0  16   0        4.37        0.00     10.69 o 
   2  16   0       34.75       56.62     13.41 o 
   4  16   0      158.09      171.51     17.42 o 
   6  16   0      544.18      517.73     24.25 o 
   8  16   0      775.79      682.57     28.04 o 
  10  16   0        2.16       13.98     30.70 o 
  12  16   0       62.94       75.17     16.31 o 
  14  16   0       13.66       46.77     17.51 o 
   1  17   0        8.79       25.47     14.56 o 
   3  17   0        0.01       30.26     11.91 o 
   5  17   0      207.22      230.43     26.62 o 
   7  17   0      190.03      173.56     25.72 o 
   9  17   0        4.56       16.93     10.95 o 
   1   1   1     5031.76     5506.62     66.04 o 
   2   1   1      484.28      511.59      7.08 o 
   3   1   1     6674.73     6922.32     61.34 o 
   4   1   1      566.61      663.52      7.68 o 
   5   1   1     3006.45     3174.26     28.37 o 
   6   1   1     1768.42     1736.55     17.47 o 
   7   1   1     3565.17     3579.93     32.76 o 
   8   1   1      420.43      431.94      6.26 o 
   9   1   1      355.86      244.39      5.75 o 
  10   1   1     1542.63     1512.83     18.01 o 
  11   1   1       24.67       40.34      2.63 o 
  12   1   1        0.09       10.68      2.05 o 
  13   1   1       27.27       46.73      3.68 o 
  14   1   1     2474.09     2690.01     28.34 o 
  15   1   1        0.59        6.82      1.63 o 
  16   1   1      167.11      183.10      5.72 o 
  17   1   1      287.15      292.79      6.43 o 
  18   1   1     1948.85     1802.64     19.40 o 
  19   1   1      435.77      398.07      7.55 o 
  20   1   1       24.53       54.51      3.71 o 
  21   1   1       54.66       51.52      4.65 o 
  22   1   1        4.46        4.62      2.81 o 
  23   1   1      277.51      258.84      9.99 o 
  24   1   1       30.68       41.69      5.14 o 
  25   1   1       45.64       46.20      5.60 o 
  26   1   1        2.06        0.69      4.75 o 
  27   1   1       31.77       18.91      5.69 o 
  28   1   1       15.88       32.41      7.98 o 
  29   1   1        8.51       24.86      7.31 o 
  30   1   1       51.34       51.67      9.43 o 
  31   1   1        6.26        1.02      7.75 o 
  32   1   1        0.80        0.00      7.10 o 
  33   1   1       15.96       17.38      9.62 o 
   1   2   1    21442.42    23840.34    254.85 o 
   2   2   1      461.65      424.94      5.71 o 
   3   2   1       47.94       25.22      1.66 o 
   4   2   1     3038.76     3279.05     29.40 o 
   5   2   1    66023.47    68778.52    553.96 o 
   6   2   1     3790.00     3951.42     35.44 o 
   7   2   1     4375.43     4330.26     41.56 o 
   8   2   1     5769.62     5888.26     57.12 o 
   9   2   1     4574.00     4826.46     46.65 o 
  10   2   1      316.36      243.50      5.57 o 
  11   2   1      181.52      175.41      4.95 o 
  12   2   1     2309.38     2604.58     26.72 o 
  13   2   1     3235.33     3032.18     30.65 o 
  14   2   1      473.98      505.28      9.10 o 
  15   2   1      601.53      606.49     10.41 o 
  16   2   1      118.17      123.75      5.16 o 
  17   2   1      302.07      289.30      8.17 o 
  18   2   1       26.82       44.16      3.19 o 
  19   2   1      195.57      204.71      7.57 o 
  20   2   1      579.82      514.47     12.98 o 
  21   2   1      266.52      259.55      8.52 o 
  22   2   1      136.51      145.27     10.81 o 
  23   2   1      131.98      121.13      8.29 o 
  24   2   1       50.97       68.13      6.36 o 
  25   2   1        0.01        7.17      4.70 o 
  26   2   1      198.32      207.08     13.08 o 
  27   2   1       99.56      135.88     11.02 o 
  28   2   1      158.53      179.76     12.66 o 
  29   2   1      129.73      145.45     13.75 o 
  30   2   1      116.35      114.21     12.64 o 
  31   2   1       46.10       63.40     10.55 o 
  32   2   1       75.35       90.10     11.79 o 
  33   2   1       43.42       31.94      9.71 o 
   1   3   1     2048.38     2001.74     22.58 o 
   2   3   1    93682.90    96552.97   1081.17 o 
   3   3   1      236.30      225.71      6.76 o 
   4   3   1    12049.10    12861.59    123.94 o 
   5   3   1    14560.74    15439.31    119.72 o 
   6   3   1     2562.77     2285.93     21.07 o 
   7   3   1     8304.16     8559.40     84.81 o 
   8   3   1      103.79      109.12      3.92 o 
   9   3   1      532.91      571.07     10.60 o 
  10   3   1     1432.58     1515.83     17.27 o 
  11   3   1     1521.26     1426.85     16.83 o 
  12   3   1      109.50      112.69      4.47 o 
  13   3   1      815.76      945.12     13.29 o 
  14   3   1      905.55      904.84     13.11 o 
  15   3   1      351.57      379.31      8.66 o 
  16   3   1      608.22      605.20     11.41 o 
  17   3   1        1.01        0.61      2.89 o 
  18   3   1       24.48       32.50      5.34 o 
  19   3   1      120.99      146.22      7.38 o 
  20   3   1      223.20      224.71      9.27 o 
  21   3   1      147.90      162.99      9.22 o 
  22   3   1      612.63      583.14     14.92 o 
  23   3   1        9.19       14.70      4.03 o 
  24   3   1      254.59      270.77     13.19 o 
  25   3   1      304.93      320.67     13.74 o 
  26   3   1       37.73       37.37      7.13 o 
  27   3   1       88.31       88.29      9.44 o 
  28   3   1      137.54      162.38     12.71 o 
  29   3   1       11.65       16.33      7.56 o 
  30   3   1       54.04       61.41      9.97 o 
  31   3   1       33.13       33.66      9.93 o 
  32   3   1       73.67       92.05     11.99 o 
  33   3   1        3.55       13.63      7.94 o 
   0   4   1     7601.04     7478.82    146.17 o 
   1   4   1      660.27      602.19     12.79 o 
   2   4   1      901.60     1016.34     11.10 o 
   3   4   1      732.75      645.26     10.69 o 
   4   4   1     7046.01     7603.70     75.95 o 
   5   4   1     3604.02     3709.95     32.45 o 
   6   4   1     5974.52     6064.30     50.36 o 
   7   4   1     1492.75     1542.90     16.82 o 
   8   4   1    12481.76    13413.81    112.42 o 
   9   4   1     2704.90     2737.57     27.52 o 
  10   4   1      137.38      141.88      4.52 o 
  11   4   1      211.26      230.41      6.89 o 
  12   4   1     1815.14     1890.23     21.50 o 
  13   4   1      678.51      757.18     11.69 o 
  14   4   1        9.89       12.32      2.11 o 
  15   4   1       14.84        9.70      2.13 o 
  16   4   1      417.70      427.28     12.82 o 
  17   4   1      737.12      589.44     13.38 o 
  18   4   1      779.50      729.58     17.35 o 
  19   4   1        1.59        6.71      3.17 o 
  20   4   1      149.02      139.94      9.36 o 
  21   4   1      275.20      268.32     10.14 o 
  22   4   1       27.33       44.19      5.44 o 
  23   4   1       58.14       68.24      6.53 o 
  24   4   1       31.15       40.38      6.52 o 
  25   4   1      470.78      451.67     16.07 o 
  26   4   1        8.95       20.58      6.15 o 
  27   4   1       84.27       95.95     14.01 o 
  28   4   1       15.38       26.78      6.66 o 
  29   4   1        5.06        7.97      6.30 o 
  30   4   1       34.81       36.00      9.02 o 
  31   4   1        2.30        4.56      7.76 o 
  32   4   1       50.82       72.15     12.56 o 
   1   5   1      137.50      144.63      4.05 o 
   2   5   1      517.04      482.35      7.38 o 
   3   5   1     3691.97     3611.21     30.23 o 
   4   5   1      339.49      293.51      8.04 o 
   5   5   1     6606.28     6784.57     52.99 o 
   6   5   1       92.82       88.69      3.12 o 
   7   5   1      230.47      195.96      4.69 o 
   8   5   1      514.23      459.13      8.07 o 
  10   5   1     4823.27     4743.57     44.67 o 
  11   5   1      584.42      614.18     11.68 o 
  12   5   1      325.18      422.58      8.27 o 
  13   5   1       18.87       21.61      2.58 o 
  14   5   1        1.73        1.56      1.65 o 
  15   5   1      390.08      350.07      8.52 o 
  16   5   1      102.90       97.73      5.15 o 
  17   5   1       19.33       19.49      4.15 o 
  18   5   1       36.31       36.51      5.04 o 
  19   5   1        0.44        9.58      3.54 o 
  20   5   1      197.36      197.61     12.16 o 
  21   5   1       75.29       72.47      9.34 o 
  22   5   1      661.18      614.65     17.45 o 
  23   5   1       20.24       25.90      7.08 o 
  24   5   1       32.32       35.97      6.89 o 
  25   5   1        4.73       13.43      6.19 o 
  26   5   1       93.39       98.24      9.89 o 
  27   5   1       22.44       40.18      7.75 o 
  28   5   1       17.72       14.48      6.55 o 
  29   5   1        0.33        4.01      6.38 o 
  30   5   1       10.25       22.86      7.35 o 
  31   5   1        0.66        8.26      7.65 o 
  32   5   1        0.67        8.40      8.39 o 
   0   6   1      335.14      385.04     13.61 o 
   1   6   1       23.62        7.12      1.56 o 
   2   6   1      194.47      173.25      4.45 o 
   3   6   1      202.27      169.41      4.35 o 
   4   6   1      281.37      343.99      6.46 o 
   5   6   1     1065.08     1187.39     14.20 o 
   6   6   1     2938.00     3142.16     29.72 o 
   7   6   1     2330.16     2327.83     27.67 o 
   8   6   1     3223.69     3346.67     33.50 o 
   9   6   1     3149.15     2998.13     30.88 o 
  10   6   1      162.24      204.67      5.69 o 
  11   6   1     2083.93     2041.40     23.48 o 
  12   6   1      569.99      474.58      9.14 o 
  13   6   1      120.32      138.35      5.47 o 
  14   6   1      153.99      142.51      6.02 o 
  15   6   1       10.47        6.65      2.49 o 
  16   6   1     1281.27     1184.00     23.40 o 
  17   6   1      214.38      228.41     10.33 o 
  18   6   1       30.81       46.57      5.44 o 
  19   6   1        0.01        2.25      3.60 o 
  20   6   1        6.05        8.72      4.10 o 
  21   6   1       68.71       83.72      8.93 o 
  22   6   1       37.80       42.02      7.73 o 
  23   6   1      356.09      327.63     16.70 o 
  24   6   1      241.39      289.96     18.24 o 
  25   6   1       33.40       43.23      8.74 o 
  26   6   1       14.21       13.00      6.36 o 
  27   6   1       25.38       25.66      7.11 o 
  28   6   1       48.70       62.51      9.27 o 
  29   6   1       50.76       73.54      9.27 o 
  30   6   1        3.52       11.09      6.89 o 
  31   6   1       12.20       17.04      7.65 o 
   1   7   1       33.99       52.58      3.62 o 
   3   7   1      206.41      238.32      5.81 o 
   4   7   1      107.41       93.72      4.17 o 
   5   7   1      375.04      422.84      7.80 o 
   6   7   1     1154.28     1111.04     17.63 o 
   7   7   1      865.53      860.76     12.14 o 
   8   7   1      524.68      493.45      9.19 o 
   9   7   1     2785.40     2768.22     29.61 o 
  10   7   1      792.62      816.30     13.60 o 
  11   7   1     1667.37     1564.63     21.25 o 
  12   7   1      274.65      301.93      7.90 o 
  13   7   1      446.49      434.32      9.71 o 
  14   7   1       69.29       54.69      4.25 o 
  15   7   1      242.77      258.55     10.63 o 
  16   7   1        1.90        8.66      4.43 o 
  17   7   1        3.46       15.16      4.06 o 
  18   7   1      876.62      840.19     21.16 o 
  19   7   1       10.38       22.35      4.98 o 
  20   7   1      437.93      371.98     13.33 o 
  21   7   1       95.25       85.64     10.12 o 
  22   7   1      152.89      191.77     14.84 o 
  23   7   1      233.58      217.58     16.12 o 
  24   7   1        5.82        5.51      6.28 o 
  25   7   1        3.31       13.11      7.25 o 
  26   7   1        0.22        0.48      6.92 o 
  27   7   1       25.02       59.27     10.24 o 
  28   7   1      122.34      117.56     12.42 o 
  29   7   1       29.52       20.63     12.05 o 
  30   7   1       21.41       47.21      9.46 o 
  31   7   1        3.14        6.70      8.29 o 
   0   8   1      149.22      162.34     10.42 o 
   1   8   1       45.86       34.52      3.88 o 
   2   8   1       76.85       98.63      4.92 o 
   3   8   1      981.73      979.47     14.34 o 
   4   8   1      478.30      443.28      9.35 o 
   5   8   1      347.67      295.81      7.16 o 
   6   8   1      979.15      904.31     13.67 o 
   7   8   1        1.66        4.60      1.98 o 
   8   8   1       44.55       68.93      4.48 o 
   9   8   1        3.64        5.69      2.01 o 
  10   8   1      406.19      355.44      8.53 o 
  11   8   1       42.95       50.61      4.06 o 
  12   8   1      534.50      479.68     10.45 o 
  13   8   1        0.70       12.22      3.16 o 
  14   8   1       56.61       74.66      5.16 o 
  15   8   1      192.19      207.06     13.26 o 
  16   8   1      201.43      231.12     11.36 o 
  17   8   1     1181.53     1074.56     23.59 o 
  18   8   1       57.17       49.34      6.12 o 
  19   8   1      239.62      233.04     12.43 o 
  20   8   1        5.11       15.29      6.42 o 
  21   8   1      301.29      319.11     18.35 o 
  22   8   1       34.28       27.04      7.80 o 
  23   8   1       84.07      115.85     12.36 o 
  24   8   1        0.92        0.94      8.55 o 
  25   8   1       90.85       92.74     15.03 o 
  26   8   1        6.81        4.56      7.44 o 
  27   8   1        4.50       10.34      9.29 o 
  28   8   1        0.03        3.01      9.39 o 
  29   8   1       58.66       70.29     10.62 o 
  30   8   1        2.14        7.26      7.32 o 
   1   9   1      166.65      189.99      8.39 o 
   2   9   1      961.24     1031.06     15.44 o 
   3   9   1      595.39      521.56     10.17 o 
   4   9   1      195.98      200.49      6.35 o 
   5   9   1      253.40      232.22      6.58 o 
   6   9   1       84.65      138.72      7.10 o 
   7   9   1        1.76        5.08      2.31 o 
   8   9   1       49.56       71.66      5.50 o 
   9   9   1       73.63      109.45      8.01 o 
  10   9   1      636.70      542.30     14.42 o 
  11   9   1        3.96        7.80      2.72 o 
  12   9   1      307.19      265.32      9.22 o 
  13   9   1       89.31      102.49      7.10 o 
  14   9   1       23.97       39.53      5.60 o 
  15   9   1      124.72      143.75      9.95 o 
  16   9   1       24.56       49.77      6.35 o 
  17   9   1       57.96       87.45      8.04 o 
  18   9   1       18.62       21.56      4.77 o 
  19   9   1       94.75       88.31     10.75 o 
  20   9   1      325.29      321.23     18.71 o 
  21   9   1       31.19       57.45      9.56 o 
  22   9   1       38.46       51.58      9.46 o 
  23   9   1        0.45       14.54      7.09 o 
  24   9   1        7.12        6.43      7.45 o 
  25   9   1        0.06        5.22      7.00 o 
  26   9   1        5.18       18.00      8.42 o 
  27   9   1       45.69       75.72     11.42 o 
  28   9   1       32.05       66.23     11.40 o 
  29   9   1        0.13       17.17      8.91 o 
   0  10   1      326.02      350.11     15.39 o 
   1  10   1      869.34      914.79     18.64 o 
   2  10   1      434.79      434.67     11.00 o 
   3  10   1       81.98       66.90      5.04 o 
   4  10   1      266.09      263.96      8.56 o 
   5  10   1       65.11       73.98      5.61 o 
   6  10   1      270.47      262.64      8.60 o 
   7  10   1      534.56      462.34     14.96 o 
   8  10   1      405.13      332.60     12.12 o 
   9  10   1       66.67       92.36      6.81 o 
  10  10   1      514.09      417.36     15.26 o 
  11  10   1       54.00       56.42      5.42 o 
  12  10   1      925.28      873.17     18.30 o 
  13  10   1      759.45      714.88     18.88 o 
  14  10   1      151.89      158.35     10.66 o 
  15  10   1      738.95      610.71     18.91 o 
  16  10   1       83.13       98.36      8.88 o 
  17  10   1       55.67       55.68      7.22 o 
  18  10   1        6.76       11.75      5.00 o 
  19  10   1        1.27        3.10      9.85 o 
  20  10   1        1.44        4.56      6.62 o 
  21  10   1       13.88       30.39      8.72 o 
  22  10   1       23.27       29.17      8.14 o 
  23  10   1        1.77        9.84      7.45 o 
  24  10   1       22.84       11.90      8.02 o 
  25  10   1        9.61       21.61      8.01 o 
  26  10   1       13.06       36.38      9.01 o 
  27  10   1       30.82       40.60      9.81 o 
   1  11   1        1.77        8.41      3.37 o 
   2  11   1       22.32       24.34      4.09 o 
   3  11   1      243.41      263.73      9.75 o 
   4  11   1       10.77       14.35      3.25 o 
   5  11   1       54.22       59.86      5.49 o 
   6  11   1      187.60      155.95      8.52 o 
   7  11   1      586.00      504.22     13.65 o 
   8  11   1       13.55        9.32      3.29 o 
   9  11   1      568.01      539.26     19.15 o 
  10  11   1        2.68       12.66      3.75 o 
  11  11   1      563.30      506.76     13.91 o 
  12  11   1      783.90      687.07     18.97 o 
  13  11   1      355.19      359.11     14.13 o 
  14  11   1      944.52      817.03     21.43 o 
  15  11   1        2.58       13.70      5.30 o 
  16  11   1       24.96       54.05      7.32 o 
  17  11   1       21.06       35.29      6.54 o 
  18  11   1       27.75       36.48      7.86 o 
  19  11   1        0.15        4.41      6.34 o 
  20  11   1       97.38      140.43     13.89 o 
  21  11   1        2.57        2.04      9.80 o 
  22  11   1      186.23      189.06     17.55 o 
  23  11   1        2.06        6.05      7.59 o 
  24  11   1        5.52       18.41      8.27 o 
  25  11   1       17.13       20.62     13.08 o 
  26  11   1       31.83       46.42     10.59 o 
   0  12   1      446.95      422.31     19.00 o 
   1  12   1       21.71       19.96      6.59 o 
   2  12   1       58.90       69.52      7.26 o 
   3  12   1      122.14      139.02     10.48 o 
   4  12   1        4.45       23.22      4.11 o 
   5  12   1      631.38      630.48     14.91 o 
   6  12   1        0.82       16.41      3.71 o 
   7  12   1      144.57      172.76     10.08 o 
   8  12   1       90.51      117.25      8.52 o 
   9  12   1       20.83       28.42      4.92 o 
  10  12   1       92.60       96.38      7.92 o 
  11  12   1       19.66       24.63      7.91 o 
  12  12   1      366.98      365.20     15.94 o 
  13  12   1      123.99      143.28     11.50 o 
  14  12   1       26.27       39.71      7.48 o 
  15  12   1        9.10       20.33      6.65 o 
  16  12   1       16.74       25.56      6.03 o 
  17  12   1      217.34      215.44     19.01 o 
  18  12   1        1.56       21.34      7.66 o 
  19  12   1       42.27       54.01     10.08 o 
  20  12   1       46.99       35.59      8.67 o 
  21  12   1        3.58       15.58      8.32 o 
  22  12   1       67.11       77.31     11.99 o 
  23  12   1       18.65       38.65     15.28 o 
  24  12   1       32.02       50.93     15.60 o 
   1  13   1        3.42        1.97      4.47 o 
   2  13   1      104.51      103.06      8.91 o 
   3  13   1        0.26        6.26      4.54 o 
   4  13   1      111.43      107.85      9.25 o 
   5  13   1        1.10        9.21      4.02 o 
   6  13   1      356.28      353.12     13.88 o 
   7  13   1        0.72       14.78      4.85 o 
   8  13   1       28.08       43.26      7.06 o 
   9  13   1       10.54       36.71      6.51 o 
  10  13   1      326.73      303.45     14.10 o 
  11  13   1        0.07        9.47      5.67 o 
  12  13   1        2.25       15.68      5.67 o 
  13  13   1      105.58      101.52     10.26 o 
  14  13   1      217.20      232.68     14.51 o 
  15  13   1        4.08       10.49      5.65 o 
  16  13   1       33.51       28.00      8.30 o 
  17  13   1       19.45       25.33      8.15 o 
  18  13   1        4.56        7.18      6.79 o 
  19  13   1        0.91       12.18      6.92 o 
  20  13   1        4.16       26.59      8.48 o 
  21  13   1        7.62        4.58      7.76 o 
  22  13   1        0.17        5.69      7.90 o 
   0  14   1        9.12        8.33      8.87 o 
   1  14   1       16.97       11.27      7.92 o 
   2  14   1       58.19       63.78      8.54 o 
   3  14   1        1.56        1.13      5.02 o 
   4  14   1       33.44       36.68      6.56 o 
   5  14   1        0.12        8.86      6.39 o 
   6  14   1       77.18       75.90      8.94 o 
   7  14   1      399.40      383.50     14.21 o 
   8  14   1      333.39      339.47     14.22 o 
   9  14   1      744.66      649.50     17.95 o 
  10  14   1       76.40       99.92     10.06 o 
  11  14   1        7.00       16.75      6.46 o 
  12  14   1       13.91       18.55      6.18 o 
  13  14   1       52.34       51.44      8.05 o 
  14  14   1        0.04       11.55      5.87 o 
  15  14   1        6.71       12.23      7.19 o 
  16  14   1        6.42        8.18      6.75 o 
  17  14   1       31.37       51.76     10.73 o 
  18  14   1        5.57        7.55      7.24 o 
  19  14   1        5.98       34.52      9.31 o 
  20  14   1        1.88       11.62      8.40 o 
   1  15   1       39.02       66.04      9.53 o 
   2  15   1        0.28        0.00      4.86 o 
   3  15   1       67.25       82.44      8.90 o 
   4  15   1       45.20       88.77     11.16 o 
   5  15   1        2.58       13.82      6.26 o 
   6  15   1      393.61      397.83     18.86 o 
   7  15   1       46.00       51.45      8.25 o 
   8  15   1      248.95      269.04     16.68 o 
   9  15   1       97.64      134.78     12.07 o 
  10  15   1        1.83       15.72      7.59 o 
  11  15   1      108.01      114.64     11.18 o 
  12  15   1        1.10       13.80      7.59 o 
  13  15   1       18.87       30.47      6.95 o 
  14  15   1       38.26       35.67      8.78 o 
  15  15   1        0.27        9.32      7.34 o 
  16  15   1       73.03       78.51     11.43 o 
  17  15   1        3.12       18.66      8.64 o 
   0  16   1       27.10       54.66     10.40 o 
   1  16   1        8.90        8.59      5.64 o 
   2  16   1        0.03        2.35      9.04 o 
   3  16   1        1.37        6.50      6.57 o 
   4  16   1       19.24       40.52      8.35 o 
   5  16   1       22.16       26.79      7.13 o 
   6  16   1        3.00       29.42      9.58 o 
   7  16   1       18.43       18.77      6.82 o 
   8  16   1       11.89       19.37      7.47 o 
   9  16   1       26.37       36.57      7.14 o 
  10  16   1       24.21       26.47      6.69 o 
  11  16   1       30.25       26.35      7.22 o 
  12  16   1        3.52       19.04      7.94 o 
  13  16   1        0.56        1.55      7.51 o 
  14  16   1        9.77       29.24     10.73 o 
   1  17   1       36.39       48.29      8.53 o 
   2  17   1        0.22       16.80      7.54 o 
   3  17   1      114.48      112.20     17.58 o 
   4  17   1        0.14        7.32      6.46 o 
   5  17   1       44.93       39.47      8.05 o 
   6  17   1       28.49       31.65      9.78 o 
   7  17   1        1.52       13.67      6.86 o 
   8  17   1        0.45       17.85      6.56 o 
   9  17   1        2.91        1.12      7.69 o 
   0   0   2    97614.05   113713.46   2674.68 o 
   1   0   2       44.42       80.51      9.10 o 
   2   0   2     2531.61     2776.28     36.40 o 
   3   0   2    12918.76    15080.07    288.63 o 
   4   0   2      255.55      365.41     14.67 o 
   5   0   2     6507.06     5979.16     65.03 o 
   6   0   2      632.23      721.47     11.21 o 
   7   0   2     7214.78     7617.29     82.44 o 
   8   0   2     2700.94     2408.69     34.26 o 
   9   0   2      158.69      119.35      5.97 o 
  10   0   2      229.79      252.45      8.14 o 
  11   0   2        0.06        4.65      2.11 o 
  12   0   2     1138.93     1115.16     21.03 o 
  13   0   2       74.02       87.88      6.55 o 
  14   0   2       46.96       49.60      6.32 o 
  15   0   2        0.22        0.00      2.32 o 
  16   0   2      427.64      327.18      9.09 o 
  17   0   2     2292.11     2415.26     37.04 o 
  18   0   2       53.74       66.67      7.77 o 
  19   0   2        0.23        6.73      4.00 o 
  20   0   2       21.37       17.34      5.14 o 
  21   0   2      374.27      337.41     12.02 o 
  22   0   2       47.38       47.65      6.47 o 
  23   0   2      191.38      232.81     16.03 o 
  24   0   2      689.81      648.32     23.19 o 
  25   0   2       40.36       72.23     10.58 o 
  26   0   2       11.79        6.01      6.33 o 
  27   0   2      602.48      549.95     22.64 o 
  28   0   2       90.25       83.93     11.71 o 
  29   0   2        6.41       11.74      9.62 o 
  30   0   2       10.04       32.57     14.95 o 
  31   0   2        1.36       10.33      9.77 o 
  32   0   2        8.21       27.02     11.57 o 
  33   0   2       19.95       33.32     13.82 o 
   1   1   2     2771.70     3150.14     28.40 o 
   2   1   2     7119.38     7566.80     64.09 o 
   3   1   2     4436.99     4418.74     36.70 o 
   4   1   2      625.64      638.54     10.98 o 
   5   1   2        3.07        8.43      1.51 o 
   6   1   2     1139.86     1094.14     11.79 o 
   7   1   2      531.64      581.09      7.91 o 
   8   1   2     1522.51     1586.40     16.32 o 
   9   1   2      295.13      230.05      5.29 o 
  10   1   2     1402.66     1384.06     16.62 o 
  11   1   2      377.42      404.01      7.79 o 
  12   1   2     1151.60     1135.10     13.69 o 
  13   1   2       69.01       80.58      3.63 o 
  14   1   2      576.93      512.14      8.99 o 
  15   1   2       19.68       45.64      3.16 o 
  16   1   2      933.95      851.07     12.39 o 
  17   1   2       69.47       92.83      5.89 o 
  18   1   2      359.67      340.36     10.88 o 
  19   1   2        2.60       13.25      3.06 o 
  20   1   2      522.95      493.35     11.44 o 
  21   1   2      113.35       98.45      6.39 o 
  22   1   2       99.37      107.48      6.66 o 
  23   1   2      405.29      349.28     10.18 o 
  24   1   2        3.17        7.21      4.76 o 
  25   1   2      130.39      118.46      8.89 o 
  26   1   2       22.62       28.78      5.63 o 
  27   1   2      102.26      101.65      8.95 o 
  28   1   2        0.36        2.38      5.63 o 
  29   1   2        8.66       11.70      5.90 o 
  30   1   2        0.19        0.00      5.94 o 
  31   1   2       30.35       48.75      9.31 o 
  32   1   2        1.30       11.81      7.89 o 
  33   1   2       65.51       79.08     11.30 o 
   0   2   2    11970.88    12917.84    166.23 o 
   1   2   2       77.19       99.60      4.62 o 
   2   2   2     1600.25     1652.58     14.92 o 
   3   2   2    15777.88    17377.10    127.41 o 
   4   2   2     3373.22     3738.73     30.27 o 
   5   2   2     1558.00     1712.28     18.76 o 
   6   2   2        2.52        4.50      1.14 o 
   7   2   2      773.87      840.15     10.31 o 
   8   2   2     2417.62     2499.84     23.80 o 
   9   2   2      894.24      912.57     11.45 o 
  10   2   2      149.86      113.21      4.56 o 
  11   2   2      266.60      262.51      6.27 o 
  12   2   2     1041.59     1049.83     14.60 o 
  13   2   2     1337.52     1237.69     16.57 o 
  14   2   2      448.19      433.98      9.18 o 
  15   2   2        0.13        4.34      1.58 o 
  16   2   2      383.42      383.01      9.47 o 
  17   2   2       73.83       95.37      5.88 o 
  18   2   2      417.22      395.20     10.12 o 
  19   2   2        6.47       10.30      2.33 o 
  20   2   2      173.82      178.90      8.27 o 
  21   2   2        6.55        6.66      3.50 o 
  22   2   2       10.05       25.90      3.33 o 
  23   2   2       16.16       19.43      5.35 o 
  24   2   2       81.52       79.90      6.49 o 
  25   2   2        7.09       21.74      3.99 o 
  26   2   2       13.38       12.60      4.76 o 
  27   2   2        3.56       10.65      5.78 o 
  28   2   2        0.49        0.44      5.60 o 
  29   2   2       21.35       30.22      8.89 o 
  30   2   2        9.48       20.15      6.45 o 
  31   2   2       10.42       22.28      7.82 o 
  32   2   2        1.67       17.51      8.19 o 
  33   2   2        4.53        0.00      7.16 o 
   1   3   2      720.62      581.55      7.93 o 
   2   3   2     2657.60     2771.25     28.15 o 
   3   3   2        8.62       20.14      2.53 o 
   4   3   2     9616.94     9972.42    134.21 o 
   5   3   2      907.12     1007.67     12.32 o 
   6   3   2     3199.62     3252.85     36.51 o 
   7   3   2       38.83       66.15      3.38 o 
   8   3   2      409.06      367.23      6.90 o 
   9   3   2     1242.77     1403.55     16.71 o 
  10   3   2      860.87      922.51     13.80 o 
  11   3   2      471.43      364.91      8.25 o 
  12   3   2      120.21      128.20      5.84 o 
  13   3   2       61.17       51.23      3.85 o 
  14   3   2      990.29      809.48     13.16 o 
  15   3   2       41.74       53.61      4.49 o 
  16   3   2      174.97      188.53      7.35 o 
  17   3   2       17.58       17.40      2.52 o 
  18   3   2      103.91       94.44      5.70 o 
  19   3   2       77.71       97.88      5.92 o 
  20   3   2      247.80      227.03      8.62 o 
  21   3   2       64.55       71.56      6.36 o 
  22   3   2       11.40       26.77      3.79 o 
  23   3   2       84.10      112.42      7.55 o 
  24   3   2       16.16       30.59      4.46 o 
  25   3   2      338.48      316.84     11.25 o 
  26   3   2      112.28      121.96      9.27 o 
  27   3   2       28.14       45.13      7.56 o 
  28   3   2       12.75        9.83      6.01 o 
  29   3   2       27.07       37.14      7.46 o 
  30   3   2       11.00       22.63      6.49 o 
  31   3   2        0.29       16.98      6.71 o 
  32   3   2        3.74       12.35     11.14 o 
   0   4   2      100.15       67.02      4.28 o 
   1   4   2       23.39       49.79      4.95 o 
   2   4   2     6925.23     7223.77     67.21 o 
   3   4   2     1184.43     1341.13     15.35 o 
   4   4   2      843.47      916.97     14.37 o 
   5   4   2      508.77      547.57      8.63 o 
   6   4   2     1296.56     1388.50     16.26 o 
   7   4   2     2896.61     3178.49     31.29 o 
   8   4   2     2853.07     2939.79     29.62 o 
   9   4   2      330.02      394.68      8.36 o 
  10   4   2     1143.12     1054.16     14.37 o 
  11   4   2      109.83      120.77      5.74 o 
  12   4   2      231.60      245.11      7.13 o 
  13   4   2        0.54        0.50      2.94 o 
  14   4   2       82.26       92.37      6.11 o 
  15   4   2      263.65      275.49      8.70 o 
  16   4   2       30.12       35.45      3.70 o 
  17   4   2        8.47       13.74      2.62 o 
  18   4   2      124.47      124.65      6.56 o 
  19   4   2       40.54       44.47      4.71 o 
  20   4   2        6.47       14.54      3.22 o 
  21   4   2      663.56      613.40     14.08 o 
  22   4   2      395.48      342.23     11.67 o 
  23   4   2      337.19      285.26     10.31 o 
  24   4   2      594.43      512.24     15.11 o 
  25   4   2      642.54      538.50     15.88 o 
  26   4   2       11.23       10.46      5.73 o 
  27   4   2        3.25       14.27      6.41 o 
  28   4   2       11.77       31.95      7.39 o 
  29   4   2        5.64       22.16      7.64 o 
  30   4   2        6.22       14.70      7.92 o 
  31   4   2        2.41       11.63      6.95 o 
  32   4   2        7.80        9.45      8.15 o 
   1   5   2       49.85       53.56      2.83 o 
   2   5   2     1025.97     1040.30     12.73 o 
   3   5   2      816.65      727.92     10.47 o 
   4   5   2     1090.05      997.02     18.00 o 
   5   5   2       93.72       92.72      4.07 o 
   6   5   2     2578.24     2811.17     28.70 o 
   7   5   2      429.88      367.14      7.46 o 
   8   5   2     2221.13     2400.37     25.79 o 
   9   5   2      929.76      849.27     12.65 o 
  10   5   2     6770.82     6983.07     63.29 o 
  11   5   2     6191.36     6593.70     64.56 o 
  12   5   2     1567.24     1590.17     23.55 o 
  13   5   2      588.80      642.99     12.90 o 
  14   5   2        9.20        8.29      2.45 o 
  15   5   2       11.06        9.56      3.14 o 
  16   5   2       14.58       25.60      3.40 o 
  17   5   2      271.83      274.89      8.65 o 
  18   5   2        2.71       12.65      3.74 o 
  19   5   2       32.36       49.03      4.66 o 
  20   5   2      189.15      203.16      9.66 o 
  21   5   2      197.71      219.10      9.46 o 
  22   5   2       15.13       23.07      4.56 o 
  23   5   2      469.45      455.29     14.69 o 
  24   5   2      182.60      162.13     10.87 o 
  25   5   2       54.61       59.36      8.77 o 
  26   5   2      116.29      131.68     11.49 o 
  27   5   2       37.60       34.67      7.48 o 
  28   5   2      176.62      187.97     13.89 o 
  29   5   2       20.81       24.95     11.16 o 
  30   5   2       42.21       55.23     11.25 o 
  31   5   2       50.20       75.68     10.15 o 
   0   6   2     1339.48     1200.67     20.42 o 
   1   6   2     3822.71     3818.19     36.20 o 
   2   6   2     4051.82     3942.99     37.31 o 
   3   6   2      102.37       89.22      6.52 o 
   4   6   2      462.76      470.28      7.42 o 
   5   6   2      547.44      551.81      9.56 o 
   6   6   2     1601.13     1550.37     18.76 o 
   7   6   2      366.35      314.19      8.03 o 
   8   6   2      479.38      496.53     10.35 o 
   9   6   2      960.21      852.95     14.33 o 
  10   6   2        8.79       14.73      2.18 o 
  11   6   2      868.12      774.76     12.19 o 
  12   6   2        1.09        9.60      3.37 o 
  13   6   2     1510.12     1521.16     21.93 o 
  14   6   2      585.49      581.13     12.30 o 
  15   6   2       38.01       47.49      4.82 o 
  16   6   2      103.22      100.37      6.49 o 
  17   6   2      861.05      775.23     15.26 o 
  18   6   2      382.18      366.33     10.29 o 
  19   6   2      741.61      694.31     14.88 o 
  20   6   2      154.04      177.16     10.05 o 
  21   6   2       11.91       21.84      4.43 o 
  22   6   2       58.53       81.65      7.70 o 
  23   6   2      148.62      168.57     11.15 o 
  24   6   2       38.37       45.25      6.62 o 
  25   6   2      187.48      177.88     13.53 o 
  26   6   2        1.46        5.64      6.15 o 
  27   6   2       44.07       42.90      8.94 o 
  28   6   2       40.39       48.81      9.40 o 
  29   6   2       57.33       78.60     10.20 o 
  30   6   2       67.05       84.86     10.70 o 
  31   6   2       41.28       73.67     10.22 o 
   1   7   2      803.60      845.48     16.01 o 
   2   7   2     3919.41     3649.80     43.82 o 
   3   7   2     1215.16     1281.11     17.21 o 
   4   7   2      870.35      998.31     13.47 o 
   5   7   2      152.91      131.52      5.06 o 
   6   7   2       89.55       94.40      4.52 o 
   7   7   2       60.39       77.11      4.39 o 
   8   7   2     2946.22     2913.42     29.20 o 
   9   7   2      776.78      723.86     11.18 o 
  10   7   2     3734.47     3579.93     32.52 o 
  11   7   2     1461.23     1418.31     21.73 o 
  12   7   2        1.89       10.94      2.58 o 
  13   7   2     1055.19     1001.87     17.16 o 
  14   7   2     1763.72     1722.34     24.66 o 
  15   7   2       94.86      108.01      8.57 o 
  16   7   2      419.64      376.08     10.37 o 
  17   7   2      511.36      496.30     12.15 o 
  18   7   2        0.38        8.42      3.15 o 
  19   7   2        9.43        9.31      3.44 o 
  20   7   2      465.39      415.17     13.07 o 
  21   7   2       46.25       48.85      8.46 o 
  22   7   2      783.38      695.03     20.65 o 
  23   7   2      118.67      158.26     11.86 o 
  24   7   2       15.10       22.11      7.68 o 
  25   7   2        0.37        4.12      6.18 o 
  26   7   2      166.85      200.45     14.88 o 
  27   7   2       73.91      123.49     13.12 o 
  28   7   2        8.12        9.27      6.81 o 
  29   7   2       30.60       29.38      9.05 o 
  30   7   2       10.09       25.85      8.00 o 
   0   8   2      130.11      144.93      9.16 o 
   1   8   2     1280.47     1416.92     18.96 o 
   2   8   2        0.09       13.22      4.42 o 
   3   8   2     1299.14     1226.41     15.98 o 
   4   8   2      227.08      261.60      6.51 o 
   5   8   2      108.40      149.93      5.67 o 
   6   8   2       27.20       25.38      2.77 o 
   7   8   2      282.92      330.71      8.57 o 
   8   8   2       25.33       38.57      3.27 o 
   9   8   2      966.16      901.52     16.59 o 
  10   8   2       24.03       57.70      3.93 o 
  11   8   2      708.98      612.60     11.38 o 
  12   8   2      602.02      554.09     12.15 o 
  13   8   2      216.01      192.24      8.40 o 
  14   8   2     2912.96     2725.04     37.40 o 
  15   8   2      155.56      147.55      8.13 o 
  16   8   2      979.93      867.39     16.89 o 
  17   8   2        8.27       22.46      3.85 o 
  18   8   2      928.76      915.88     17.96 o 
  19   8   2      144.20      130.25      9.02 o 
  20   8   2      691.94      575.67     17.86 o 
  21   8   2      100.55      113.86     10.30 o 
  22   8   2      172.05      160.69     12.04 o 
  23   8   2        1.99       10.67      6.93 o 
  24   8   2       11.78       12.52      7.99 o 
  25   8   2       27.58       24.75      8.33 o 
  26   8   2        1.10        6.23      7.42 o 
  27   8   2       27.01       38.12      8.70 o 
  28   8   2       37.11       12.66      7.22 o 
  29   8   2       11.21       28.48      8.17 o 
   1   9   2      124.07      143.92      8.95 o 
   2   9   2     2155.73     2078.47     23.70 o 
   3   9   2     1247.79     1229.34     16.55 o 
   4   9   2      759.14      796.65     14.56 o 
   5   9   2      184.43      211.80      6.49 o 
   6   9   2      548.89      492.79     10.35 o 
   7   9   2      170.38      171.66      7.68 o 
   8   9   2        2.58        5.32      2.25 o 
   9   9   2      377.14      367.33      9.11 o 
  10   9   2      349.15      289.81      7.58 o 
  11   9   2      178.72      172.89      7.90 o 
  12   9   2      472.96      403.06     12.15 o 
  13   9   2      135.29      134.34      8.78 o 
  14   9   2     3153.66     2866.41     55.75 o 
  15   9   2      669.42      651.23     22.58 o 
  16   9   2      496.78      474.66     15.69 o 
  17   9   2        1.41        1.41      4.12 o 
  18   9   2       65.96       76.81      9.39 o 
  19   9   2      342.94      348.47     19.90 o 
  20   9   2      283.72      306.04     15.13 o 
  21   9   2       17.17       20.04      5.94 o 
  22   9   2      331.62      361.65     20.42 o 
  23   9   2        0.50        7.98      6.80 o 
  24   9   2       16.21       15.05      7.44 o 
  25   9   2        0.23        7.23      7.48 o 
  26   9   2        1.48       10.64      7.81 o 
  27   9   2       45.45       72.67     12.31 o 
  28   9   2       18.97       30.21      8.49 o 
   0  10   2      164.92      153.59     11.38 o 
   1  10   2      113.20      147.77      7.80 o 
   2  10   2      121.14      127.80      6.50 o 
   3  10   2       39.14       58.51      4.99 o 
   4  10   2       21.74       30.98      5.00 o 
   5  10   2       75.58       72.86      6.21 o 
   6  10   2       96.39      100.00      6.72 o 
   7  10   2      367.27      334.58     11.02 o 
   8  10   2      628.52      519.30     12.77 o 
   9  10   2        3.79       15.18      3.49 o 
  10  10   2      179.07      173.12      9.10 o 
  11  10   2      387.70      299.37     11.88 o 
  12  10   2       18.74       24.70      5.48 o 
  13  10   2       20.17       27.49      5.46 o 
  14  10   2       85.15      103.67      9.09 o 
  15  10   2       71.53      103.23      9.20 o 
  16  10   2       71.44       61.95      7.39 o 
  17  10   2        8.41       14.88      5.74 o 
  18  10   2      121.09      138.99     11.34 o 
  19  10   2       20.74       41.20      8.00 o 
  20  10   2       45.34       49.64      8.82 o 
  21  10   2        9.30        5.27      8.99 o 
  22  10   2       17.30       25.93      8.17 o 
  23  10   2        0.31       11.86      7.65 o 
  24  10   2        0.00        0.00      6.69 o 
  25  10   2       18.46       24.78      8.94 o 
  26  10   2       40.28       65.58     11.73 o 
  27  10   2        0.98       19.92      8.68 o 
   1  11   2        2.74        0.69      3.05 o 
   2  11   2      126.48      116.21      8.40 o 
   3  11   2        2.48       14.25      4.20 o 
   4  11   2       47.59       51.51      6.45 o 
   5  11   2      205.25      208.59     11.06 o 
   6  11   2      415.44      386.57     12.41 o 
   7  11   2      117.56       88.13      7.56 o 
   8  11   2       14.83       16.01      4.19 o 
   9  11   2      238.79      244.70     12.00 o 
  10  11   2      141.61      132.20     10.17 o 
  11  11   2       12.40       14.08      4.91 o 
  12  11   2       99.07       98.68      8.98 o 
  13  11   2       45.88       48.90      6.95 o 
  14  11   2      151.09      136.88     10.71 o 
  15  11   2      120.36      127.11     10.52 o 
  16  11   2        9.20       33.90      6.54 o 
  17  11   2        2.99       15.18      5.87 o 
  18  11   2        0.08        0.00      4.75 o 
  19  11   2        1.89        7.90      5.50 o 
  20  11   2        5.53       25.05      7.87 o 
  21  11   2       10.01       23.37      7.93 o 
  22  11   2        0.16       22.65      8.11 o 
  23  11   2        1.72       15.38      7.47 o 
  24  11   2        4.63        8.74      7.96 o 
  25  11   2        0.23       18.38      8.08 o 
   0  12   2       13.31       29.78      6.75 o 
   1  12   2      277.00      289.66     13.37 o 
   2  12   2       15.46       24.97      4.54 o 
   3  12   2       11.82       19.36      4.45 o 
   4  12   2       27.92       30.29      4.91 o 
   5  12   2        9.60       14.98      4.40 o 
   6  12   2       24.04       53.33      6.36 o 
   7  12   2      220.50      264.79     13.09 o 
   8  12   2      170.82      180.81     11.73 o 
   9  12   2       55.05       70.84      7.30 o 
  10  12   2      367.77      357.65     14.09 o 
  11  12   2        3.98       13.86      5.29 o 
  12  12   2       30.15       29.08      6.42 o 
  13  12   2      251.47      237.44     14.47 o 
  14  12   2      204.08      203.05     13.43 o 
  15  12   2      129.05      152.74     12.38 o 
  16  12   2      401.41      344.94     15.10 o 
  17  12   2        2.95       11.50      6.28 o 
  18  12   2      211.88      185.24     13.29 o 
  19  12   2       20.52       34.52      8.53 o 
  20  12   2      138.34      149.10     14.67 o 
  21  12   2       44.12       70.16     10.81 o 
  22  12   2       67.52       70.48     10.73 o 
  23  12   2        0.21        0.81      8.88 o 
  24  12   2       45.48       42.57      9.70 o 
   1  13   2        0.49        2.00      4.67 o 
   2  13   2       51.08       73.19      7.80 o 
   3  13   2        2.62        4.41      4.96 o 
   4  13   2       15.57       19.27      5.11 o 
   5  13   2       46.74       32.54      6.00 o 
   6  13   2       50.07       48.96      6.83 o 
   7  13   2      446.42      384.01     14.42 o 
   8  13   2       25.81       42.57      6.61 o 
   9  13   2       59.92       63.25     13.06 o 
  10  13   2        0.94        0.00      5.16 o 
  11  13   2       10.90        5.43      6.43 o 
  12  13   2      101.81      101.76     10.04 o 
  13  13   2       33.30       48.42      7.77 o 
  14  13   2        0.16        4.53      5.44 o 
  15  13   2        0.00        0.00      5.58 o 
  16  13   2        4.56       12.61      6.42 o 
  17  13   2       11.89       20.51      7.22 o 
  18  13   2       56.56       73.20     12.58 o 
  19  13   2       27.67       35.15      8.52 o 
  20  13   2        7.16       12.42      7.44 o 
  21  13   2       11.89       15.18      7.94 o 
  22  13   2       29.20       56.88     10.84 o 
   0  14   2        0.57       14.49      7.78 o 
   1  14   2       38.90       30.29      6.46 o 
   2  14   2        6.82        8.74      5.61 o 
   3  14   2        0.78        6.20      5.66 o 
   4  14   2       47.92       57.69      7.54 o 
   5  14   2       92.41      105.09      9.58 o 
   6  14   2      213.96      219.66     15.35 o 
   7  14   2        0.15        5.55      4.92 o 
   8  14   2      237.68      287.57     16.50 o 
   9  14   2        0.93        5.46      5.53 o 
  10  14   2        7.48       17.33      5.96 o 
  11  14   2       15.90        8.48      5.35 o 
  12  14   2       10.85       24.67      6.27 o 
  13  14   2       10.72       20.51      5.95 o 
  14  14   2        1.26        0.00      6.19 o 
  15  14   2       23.98       25.99      6.69 o 
  16  14   2        3.99        3.92      6.15 o 
  17  14   2       90.66      106.12     12.87 o 
  18  14   2       13.18       49.15     11.04 o 
  19  14   2        2.06       16.56     11.39 o 
   1  15   2        2.89       10.13      5.69 o 
   2  15   2       23.71       24.01      6.71 o 
   3  15   2       28.79       36.86      6.97 o 
   4  15   2       19.10       23.44      5.94 o 
   5  15   2       79.71       77.82      8.71 o 
   6  15   2        5.66       20.23      6.16 o 
   7  15   2      140.07      145.42     12.64 o 
   8  15   2        2.73        9.50      6.42 o 
   9  15   2        0.65        5.64      5.43 o 
  10  15   2       11.35       30.76      7.47 o 
  11  15   2       31.57       39.15      7.42 o 
  12  15   2       48.70       86.84      9.81 o 
  13  15   2       72.49      105.45     10.53 o 
  14  15   2        0.30       12.79      8.67 o 
  15  15   2       10.06       15.03      6.64 o 
  16  15   2        3.78       14.20      8.11 o 
  17  15   2        1.83        9.15      9.11 o 
   0  16   2       55.25       71.64     11.83 o 
   1  16   2       92.43      110.08     10.90 o 
   2  16   2        3.38       18.94      9.25 o 
   3  16   2        3.67       25.39      6.93 o 
   4  16   2       36.69       43.11      8.92 o 
   5  16   2        3.18       19.95      6.17 o 
   6  16   2        0.92       18.83      6.42 o 
   7  16   2        4.65        3.67      5.76 o 
   8  16   2       31.28       39.91      7.65 o 
   9  16   2       51.07       62.19      8.55 o 
  10  16   2        0.00        7.26      6.38 o 
  11  16   2        0.28       14.29      6.58 o 
  12  16   2        0.13       15.83      6.41 o 
  13  16   2        4.60        4.47      8.54 o 
   1  17   2        3.90       11.04      5.89 o 
   2  17   2        6.42       17.45      6.65 o 
   3  17   2       35.46       36.60      7.25 o 
   4  17   2        0.18        3.35      6.05 o 
   5  17   2      107.15      109.15     11.53 o 
   6  17   2       10.97       18.77      7.23 o 
   7  17   2       87.48       83.95     10.14 o 
   1   1   3     3829.19     4195.90     44.86 o 
   2   1   3     2286.84     2527.12     25.00 o 
   3   1   3     4656.38     4904.21     44.32 o 
   4   1   3       99.12      109.79      3.81 o 
   5   1   3       71.95       68.89      2.78 o 
   6   1   3      968.21      855.96      9.50 o 
   7   1   3      156.74      153.05      3.49 o 
   8   1   3      481.81      400.59      7.47 o 
   9   1   3      161.52      210.47      4.76 o 
  10   1   3      237.26      223.67      6.06 o 
  11   1   3       17.41       33.74      2.61 o 
  12   1   3       69.87       70.71      4.16 o 
  13   1   3       26.59       13.90      2.23 o 
  14   1   3      255.58      262.16      8.68 o 
  15   1   3        8.55       11.27      2.23 o 
  16   1   3       57.37       63.86      4.45 o 
  17   1   3       72.59       89.29      5.40 o 
  18   1   3        6.07       12.18      2.55 o 
  19   1   3       69.77       77.53      5.47 o 
  20   1   3      193.22      182.32      7.96 o 
  21   1   3       15.84       22.55      3.67 o 
  22   1   3      275.10      246.23      9.87 o 
  23   1   3       53.81       63.87      6.46 o 
  24   1   3        4.31        4.69      4.10 o 
  25   1   3       18.00       15.47      4.73 o 
  26   1   3      137.81      157.29     10.32 o 
  27   1   3      234.39      223.42     12.51 o 
  28   1   3      179.88      195.37     13.39 o 
  29   1   3      208.86      189.89     15.29 o 
  30   1   3       64.37       62.86      9.09 o 
  31   1   3       87.07      112.80     14.27 o 
  32   1   3      108.84      130.53     16.10 o 
   0   2   3      371.05      489.22      9.16 o 
   1   2   3       43.90       54.51      2.43 o 
   2   2   3      289.38      275.53      9.48 o 
   3   2   3     8234.52     8476.53     64.96 o 
   4   2   3      890.41     1038.58     11.16 o 
   5   2   3     1402.59     1448.65     14.36 o 
   6   2   3        0.23        2.72      1.14 o 
   7   2   3     2907.95     2839.90     26.82 o 
   8   2   3      102.10      119.04      4.13 o 
   9   2   3     2567.73     2824.14     27.17 o 
  10   2   3      276.23      310.94      6.36 o 
  11   2   3      836.97      800.36     11.38 o 
  12   2   3     1958.40     2079.20     24.02 o 
  13   2   3      227.53      172.52      6.09 o 
  14   2   3      613.45      594.09     10.98 o 
  15   2   3       42.69       55.94      4.25 o 
  16   2   3     1427.67     1324.23     18.80 o 
  17   2   3       81.76       86.29      6.55 o 
  18   2   3      266.25      268.51      7.92 o 
  19   2   3      453.44      438.35     10.50 o 
  20   2   3        0.67        5.39      2.71 o 
  21   2   3        2.71       15.74      3.45 o 
  22   2   3      385.06      357.13     10.84 o 
  23   2   3       71.57      132.26      8.53 o 
  24   2   3      504.19      445.38     12.43 o 
  25   2   3      269.86      286.56     11.19 o 
  26   2   3      236.69      263.81     13.18 o 
  27   2   3      102.59      114.13      9.36 o 
  28   2   3       36.88       34.45      7.10 o 
  29   2   3        9.96       28.59      7.82 o 
  30   2   3        0.22        3.75      6.77 o 
  31   2   3       28.50       41.02     10.45 o 
  32   2   3       12.41       22.51     12.14 o 
   1   3   3        1.63        7.13      1.23 o 
   2   3   3        0.20        3.64      1.06 o 
   3   3   3      844.87      814.95      9.68 o 
   4   3   3      574.86      633.23      8.30 o 
   5   3   3     2713.06     2825.29     28.61 o 
   6   3   3     3190.44     3413.42     29.44 o 
   7   3   3     2399.01     2502.87     22.94 o 
   8   3   3     1422.25     1415.37     16.26 o 
   9   3   3      191.96      167.58      4.92 o 
  10   3   3      902.32      936.61     12.70 o 
  11   3   3      167.10      190.01      5.47 o 
  12   3   3       84.71      105.52      4.81 o 
  13   3   3       16.43       13.57      3.36 o 
  14   3   3     1113.73     1029.59     15.62 o 
  15   3   3       88.41       94.07      5.44 o 
  16   3   3        5.60       11.59      2.46 o 
  17   3   3        2.97       11.84      3.22 o 
  18   3   3       45.13       44.21      4.29 o 
  19   3   3       13.03       15.91      3.43 o 
  20   3   3      816.11      722.85     16.93 o 
  21   3   3      292.74      296.21     10.20 o 
  22   3   3      441.55      424.50     11.09 o 
  23   3   3        2.35       14.00      3.54 o 
  24   3   3      226.49      221.75     10.73 o 
  25   3   3       36.06       49.75      5.45 o 
  26   3   3      711.94      623.58     16.29 o 
  27   3   3        7.36       17.06      5.28 o 
  28   3   3      257.27      237.90     14.87 o 
  29   3   3        9.24        9.50      6.21 o 
  30   3   3       28.49       34.32      9.25 o 
  31   3   3        1.62        3.64      7.31 o 
  32   3   3       48.70       66.69     13.58 o 
   0   4   3     6059.09     6180.20    117.09 o 
   1   4   3      204.01      193.09     10.40 o 
   2   4   3      130.26      143.71      4.45 o 
   3   4   3      452.82      456.97      7.92 o 
   4   4   3     1382.97     1391.41     17.82 o 
   5   4   3      118.38      139.30      5.06 o 
   6   4   3        0.42        8.31      1.78 o 
   7   4   3     1292.94     1248.56     14.51 o 
   8   4   3        1.32        7.11      1.62 o 
   9   4   3      658.63      634.60     10.58 o 
  10   4   3     2965.84     3319.49     32.38 o 
  11   4   3       13.51       28.11      3.38 o 
  12   4   3     1843.70     2017.17     22.69 o 
  13   4   3        0.00        4.76      2.18 o 
  14   4   3      170.53      172.50      6.73 o 
  15   4   3       12.39       17.77      2.79 o 
  16   4   3      166.42      181.08      7.44 o 
  17   4   3      245.51      244.33      7.99 o 
  18   4   3     1011.46      962.75     17.75 o 
  19   4   3     1189.35     1139.98     20.00 o 
  20   4   3        3.89       13.03      4.40 o 
  21   4   3        4.59       14.01      3.39 o 
  22   4   3      492.74      486.19     12.13 o 
  23   4   3       30.86       55.33      5.48 o 
  24   4   3      520.53      487.52     13.64 o 
  25   4   3       67.41       84.11      7.29 o 
  26   4   3      143.07      170.91     10.50 o 
  27   4   3        1.99        5.93      4.21 o 
  28   4   3        2.05        4.23      7.37 o 
  29   4   3      131.84      151.75     13.90 o 
  30   4   3       15.36       41.29     11.08 o 
  31   4   3        7.48        9.73      7.94 o 
   1   5   3      784.94      866.65     12.88 o 
   2   5   3     4583.83     5024.80     49.53 o 
   3   5   3        5.21       11.58      2.79 o 
   4   5   3     1181.29     1267.80     16.05 o 
   5   5   3        0.08        5.14      1.83 o 
   6   5   3      903.91     1041.94     14.34 o 
   7   5   3     1578.91     1687.35     20.15 o 
   8   5   3      564.08      640.85     11.31 o 
   9   5   3        0.00       12.09      2.33 o 
  10   5   3      615.28      638.69     11.14 o 
  11   5   3       31.96       29.16      3.20 o 
  12   5   3      309.74      332.48      8.01 o 
  13   5   3      170.49      162.70      7.33 o 
  14   5   3      864.55      820.66     14.90 o 
  15   5   3        8.92       21.51      2.99 o 
  16   5   3       21.88       38.42      4.31 o 
  17   5   3        0.83        5.73      2.96 o 
  18   5   3       23.78       17.82      3.66 o 
  19   5   3        0.46        2.63      2.66 o 
  20   5   3      186.71      204.61      9.24 o 
  21   5   3       30.09       29.13      4.15 o 
  22   5   3      628.57      575.03     15.52 o 
  23   5   3        1.21       14.21      4.07 o 
  24   5   3       65.78       57.25      6.32 o 
  25   5   3       31.21       38.75      5.83 o 
  26   5   3      189.25      196.10     11.10 o 
  27   5   3       12.27       20.95      6.42 o 
  28   5   3      193.52      190.45     13.35 o 
  29   5   3       44.46       70.98     10.40 o 
  30   5   3       30.26       37.69     11.56 o 
  31   5   3       61.36       86.57     16.97 o 
   0   6   3       93.66       80.71      5.17 o 
   1   6   3     1409.61     1390.52     17.31 o 
   2   6   3      314.35      308.93      6.67 o 
   3   6   3      797.58      848.34     11.54 o 
   4   6   3      194.11      228.31      6.02 o 
   5   6   3      786.90      762.17     17.50 o 
   6   6   3     4787.37     4959.56     47.62 o 
   7   6   3       30.38       27.06      3.29 o 
   8   6   3      935.61      884.79     13.67 o 
   9   6   3      287.52      294.93      7.46 o 
  10   6   3      206.68      236.55      6.81 o 
  11   6   3     1761.55     1609.90     20.85 o 
  12   6   3     1120.58     1005.71     15.65 o 
  13   6   3     2693.58     2531.67     29.53 o 
  14   6   3      116.48      114.74      7.30 o 
  15   6   3       68.18       60.30      5.56 o 
  16   6   3      524.23      506.99     13.01 o 
  17   6   3        2.50        7.85      2.81 o 
  18   6   3        7.50       15.64      3.80 o 
  19   6   3      125.93      144.98      8.04 o 
  20   6   3       34.57       50.69      5.47 o 
  21   6   3      466.37      422.74     11.57 o 
  22   6   3        5.06        8.52      3.86 o 
  23   6   3      690.69      621.23     14.66 o 
  24   6   3      173.09      217.24     11.62 o 
  25   6   3      150.53      153.97     10.18 o 
  26   6   3        1.37       12.16      5.17 o 
  27   6   3        0.27        1.85      5.21 o 
  28   6   3        6.46       13.33      7.73 o 
  29   6   3       24.22       36.64      9.46 o 
  30   6   3       37.01       45.52     11.29 o 
   1   7   3       21.30       35.39      3.63 o 
   2   7   3       58.46       58.97      3.29 o 
   3   7   3      211.24      224.50      5.40 o 
   4   7   3      232.37      236.65      5.61 o 
   5   7   3      793.36      870.01     12.14 o 
   6   7   3      432.28      447.17      9.26 o 
   7   7   3      337.59      391.02      8.68 o 
   8   7   3      241.59      217.34      6.46 o 
   9   7   3       77.12       89.58      5.22 o 
  10   7   3      241.32      214.83      6.92 o 
  11   7   3       68.94       88.36      5.98 o 
  12   7   3      727.54      630.72     13.14 o 
  13   7   3        0.37       10.14      2.76 o 
  14   7   3      163.24      169.92      8.32 o 
  15   7   3       41.41       55.38      5.02 o 
  16   7   3      456.47      421.38     11.15 o 
  17   7   3        9.36       21.23      3.59 o 
  18   7   3        3.71       10.30      3.38 o 
  19   7   3      223.28      267.13     11.28 o 
  20   7   3      139.75      127.65      8.33 o 
  21   7   3        9.57       24.83      4.39 o 
  22   7   3       72.36       76.49      8.10 o 
  23   7   3       29.65       28.08      5.03 o 
  24   7   3        2.95       11.32      5.20 o 
  25   7   3       10.76       19.48      5.12 o 
  26   7   3       19.59       25.65      7.55 o 
  27   7   3       31.90       56.92     10.88 o 
  28   7   3        6.59       29.86      8.20 o 
  29   7   3        0.62       10.75      7.64 o 
   0   8   3       11.69       39.80      6.19 o 
   1   8   3      217.50      214.61      8.06 o 
   2   8   3        7.18        4.85      1.98 o 
   3   8   3       16.95       32.16      2.90 o 
   4   8   3      192.91      221.32      6.23 o 
   5   8   3      178.29      175.84      6.35 o 
   6   8   3      399.09      420.84     10.62 o 
   7   8   3      303.28      260.02      7.20 o 
   8   8   3      218.31      220.33      8.00 o 
   9   8   3      173.30      195.34      9.51 o 
  10   8   3       22.50       39.94      3.92 o 
  11   8   3      428.84      350.95      9.07 o 
  12   8   3        4.12       11.19      2.76 o 
  13   8   3      463.02      437.53     10.53 o 
  14   8   3       18.53       27.75      4.30 o 
  15   8   3      146.06      180.07      8.93 o 
  16   8   3       26.42       34.62      4.41 o 
  17   8   3        1.68        2.74      3.26 o 
  18   8   3        2.22        1.66      3.49 o 
  19   8   3       69.99       58.53      6.46 o 
  20   8   3       21.21       20.87      4.65 o 
  21   8   3       78.81       84.80      9.70 o 
  22   8   3       22.00       15.31      4.92 o 
  23   8   3        0.94       12.38      4.45 o 
  24   8   3        1.99       18.50      5.39 o 
  25   8   3        0.53        0.88      6.33 o 
  26   8   3        7.61       31.38      7.66 o 
  27   8   3        0.63       15.29      7.34 o 
  28   8   3       86.51      124.20     13.72 o 
   1   9   3       10.24       15.32      3.00 o 
   2   9   3      118.44      118.54      7.59 o 
   3   9   3        0.69       10.66      3.17 o 
   4   9   3      815.40      724.42     14.63 o 
   5   9   3        2.48       12.02      2.88 o 
   6   9   3      490.23      453.03      9.46 o 
   7   9   3       32.21       28.79      3.13 o 
   8   9   3        0.01        5.58      2.69 o 
   9   9   3       92.56      127.24      6.95 o 
  10   9   3        9.10        5.23      2.87 o 
  11   9   3       61.09       56.51      5.16 o 
  12   9   3        4.54       25.88      4.01 o 
  13   9   3      756.46      607.95     13.82 o 
  14   9   3      388.55      358.05     10.49 o 
  15   9   3      249.34      251.08     10.02 o 
  16   9   3       28.29       32.60      4.77 o 
  17   9   3        1.29        8.59      4.06 o 
  18   9   3       10.66       24.27      5.19 o 
  19   9   3      171.78      188.90     11.63 o 
  20   9   3       47.04       35.69      6.00 o 
  21   9   3       10.95       19.95      5.56 o 
  22   9   3       84.03       84.14      8.46 o 
  23   9   3        3.41       14.03      6.34 o 
  24   9   3       20.68       38.26      8.42 o 
  25   9   3        2.71       10.94      6.80 o 
  26   9   3        0.03       11.45      7.02 o 
  27   9   3      125.42      146.53     15.01 o 
   0  10   3      998.80      916.07     22.46 o 
   1  10   3       12.27       20.66      3.00 o 
   2  10   3      616.25      609.88     12.30 o 
   3  10   3        6.44        8.12      2.23 o 
   4  10   3       27.46       20.75      4.68 o 
   5  10   3       90.92      105.06      7.82 o 
   6  10   3       78.77       87.85      6.67 o 
   7  10   3        0.12        5.55      2.98 o 
   8  10   3       80.50      106.66      7.26 o 
   9  10   3      458.31      395.94     11.36 o 
  10  10   3        8.27       21.83      3.85 o 
  11  10   3       10.10       13.37      3.76 o 
  12  10   3        0.96        9.90      3.77 o 
  13  10   3      419.36      382.16     12.66 o 
  14  10   3       14.35       41.20      5.91 o 
  15  10   3     1318.97     1133.45     23.46 o 
  16  10   3       45.26       52.90      6.52 o 
  17  10   3      916.10      734.43     18.89 o 
  18  10   3       83.69       77.02      7.71 o 
  19  10   3      588.14      487.27     15.57 o 
  20  10   3       74.15       99.54      9.11 o 
  21  10   3      117.61      136.95     11.73 o 
  22  10   3        0.03       16.68      6.35 o 
  23  10   3        2.75       12.91      6.95 o 
  24  10   3        8.68       22.31      8.30 o 
  25  10   3        0.48       20.19      8.64 o 
  26  10   3       27.57       41.77     10.96 o 
   1  11   3       74.65       86.00      5.89 o 
   2  11   3      204.62      197.78      8.92 o 
   3  11   3      116.46      123.04      7.10 o 
   4  11   3      456.58      401.54     11.04 o 
   5  11   3       60.85       69.60      5.88 o 
   6  11   3       70.15       77.08      6.44 o 
   7  11   3      138.98      135.67      8.45 o 
   8  11   3      228.64      214.60     10.55 o 
   9  11   3       13.74       10.25      4.02 o 
  10  11   3      352.01      319.16     11.25 o 
  11  11   3       69.46       77.85      7.06 o 
  12  11   3       93.73      149.33      9.64 o 
  13  11   3      137.72      171.22     11.10 o 
  14  11   3      177.30      174.48     11.24 o 
  15  11   3      219.39      214.33     12.41 o 
  16  11   3      257.67      254.14     13.53 o 
  17  11   3       14.09       29.62      6.58 o 
  18  11   3       29.97       34.45      6.87 o 
  19  11   3       24.18       33.39      6.67 o 
  20  11   3       33.91       53.67      8.28 o 
  21  11   3       95.84      122.27     11.43 o 
  22  11   3       18.53       20.48      6.60 o 
  23  11   3       86.10       89.00     12.13 o 
  24  11   3        8.19       14.45      8.54 o 
   0  12   3      269.33      269.37     13.54 o 
   1  12   3      394.16      338.85      9.93 o 
   2  12   3       14.60       22.18      3.85 o 
   3  12   3       27.97       53.84      5.76 o 
   4  12   3       18.35       25.49      4.81 o 
   5  12   3       13.07       18.36      4.22 o 
   6  12   3      101.94       80.69      6.81 o 
   7  12   3      171.37      179.39     10.29 o 
   8  12   3       42.37       51.95      8.09 o 
   9  12   3      269.31      284.05     12.71 o 
  10  12   3      165.38      153.06      9.84 o 
  11  12   3        0.17       10.14      4.44 o 
  12  12   3        2.61        7.47      5.03 o 
  13  12   3        8.84       19.10      6.00 o 
  14  12   3      124.74      128.04     11.48 o 
  15  12   3       28.75       22.57      6.36 o 
  16  12   3      192.77      180.41     13.24 o 
  17  12   3       87.92      112.10     11.12 o 
  18  12   3      260.64      274.12     16.08 o 
  19  12   3       16.55       40.65      7.36 o 
  20  12   3       57.33       73.16      9.09 o 
  21  12   3        1.83       13.54      6.56 o 
  22  12   3        0.00       25.29      8.07 o 
  23  12   3        1.10       27.22      9.21 o 
   1  13   3       23.77       31.68      6.31 o 
   2  13   3       72.66       61.94      7.42 o 
   3  13   3       31.39       44.09      9.11 o 
   4  13   3       34.82       51.29      6.84 o 
   5  13   3      172.90      179.35     11.76 o 
   6  13   3      393.77      347.81     13.96 o 
   7  13   3       12.66       18.83      5.46 o 
   8  13   3      230.73      224.78     13.19 o 
   9  13   3       27.62       47.43      7.00 o 
  10  13   3       95.80      114.44      9.86 o 
  11  13   3       40.52       45.42      7.22 o 
  12  13   3       20.41       41.21      7.65 o 
  13  13   3       55.20       64.51      8.31 o 
  14  13   3        4.03        8.76      6.92 o 
  15  13   3       27.32       24.19      7.00 o 
  16  13   3        1.01       13.39      6.68 o 
  17  13   3        3.28       16.62      6.32 o 
  18  13   3       12.38       14.52      6.46 o 
  19  13   3       43.52       50.57      8.36 o 
  20  13   3        0.00       23.38      6.72 o 
  21  13   3       13.75        8.43     11.10 o 
   0  14   3      174.81      170.81     16.49 o 
   1  14   3       94.49      113.00     10.02 o 
   2  14   3       37.63       48.24      7.81 o 
   3  14   3       75.44       82.53      9.26 o 
   4  14   3        3.06       15.42      6.07 o 
   5  14   3        0.85        7.27      5.04 o 
   6  14   3        1.19        4.40      5.06 o 
   7  14   3       12.32       22.39      5.80 o 
   8  14   3       28.07       41.76      6.77 o 
   9  14   3       88.83       83.56      8.59 o 
  10  14   3        1.57        3.96      8.20 o 
  11  14   3       72.55       72.13     12.55 o 
  12  14   3        5.09        8.85      6.00 o 
  13  14   3       15.63       23.04      6.49 o 
  14  14   3       33.28       25.73      7.37 o 
  15  14   3       17.48       22.39      6.93 o 
  16  14   3       19.50       18.31      6.95 o 
  17  14   3       85.01       84.78     10.00 o 
  18  14   3        4.42       12.99      7.02 o 
   1  15   3       12.16       17.29      5.84 o 
   2  15   3       48.29       61.28      9.08 o 
   3  15   3       74.69      108.37     13.98 o 
   4  15   3       94.38       92.51      9.28 o 
   5  15   3       21.86       42.50      7.21 o 
   6  15   3      192.91      184.97     12.85 o 
   7  15   3       14.41       24.77      6.64 o 
   8  15   3       59.68       86.57      9.27 o 
   9  15   3       65.79       78.66     11.55 o 
  10  15   3       51.43       66.00      8.67 o 
  11  15   3       38.98       42.34      7.57 o 
  12  15   3       11.43       14.43      7.02 o 
  13  15   3       37.12       69.65      9.13 o 
  14  15   3        0.38       13.58      6.47 o 
  15  15   3       83.01       85.01      9.76 o 
   0  16   3       28.41       48.36     10.61 o 
   1  16   3       61.48       77.49      8.63 o 
   2  16   3        8.08       24.73      6.89 o 
   3  16   3      227.44      235.79     14.66 o 
   4  16   3        2.09       27.86      6.26 o 
   5  16   3      122.82      128.25     10.58 o 
   6  16   3       37.74       60.32      9.03 o 
   7  16   3        0.01        1.46      5.88 o 
   8  16   3       16.14       12.21      8.39 o 
   9  16   3       18.22       37.59      7.65 o 
  10  16   3        1.77       21.41      6.51 o 
  11  16   3        3.16       10.32      6.23 o 
   1  17   3        5.80       21.58      6.90 o 
   2  17   3      105.36      132.25     11.09 o 
   0   0   4      451.28      500.17     17.17 o 
   1   0   4      499.46      584.06     12.92 o 
   3   0   4       28.80       20.34      3.81 o 
   4   0   4    10925.88    11982.71    144.84 o 
   5   0   4      625.83      760.10     23.41 o 
   6   0   4     2237.42     2432.80     46.78 o 
   7   0   4     1656.54     1443.32     34.39 o 
   8   0   4       28.34       40.46      4.57 o 
   9   0   4     2978.40     2978.21     37.61 o 
  10   0   4      842.82      751.30     13.63 o 
  11   0   4     2634.14     2898.66     37.47 o 
  12   0   4     3973.41     4039.30     49.77 o 
  13   0   4     1201.58     1129.71     22.68 o 
  14   0   4      220.81      213.83      9.95 o 
  15   0   4      379.73      347.57     15.35 o 
  16   0   4     2253.13     1919.72     85.58 o 
  17   0   4      284.46      343.13     13.67 o 
  18   0   4     4021.71     3744.03    131.74 o 
  19   0   4       55.87       75.33      9.72 o 
  20   0   4      295.93      309.56     17.85 o 
  21   0   4     1079.60     1026.99     35.93 o 
  22   0   4      777.42      712.99     25.94 o 
  23   0   4     1612.40     1407.71     38.73 o 
  24   0   4     1363.52     1255.81     56.22 o 
  25   0   4     1025.68      840.71     37.44 o 
  26   0   4       45.36       61.16     25.64 o 
  27   0   4      588.74      491.09     28.14 o 
  28   0   4       82.83       98.11     16.00 o 
  29   0   4      116.04      101.82     23.37 o 
  30   0   4      191.71      243.61     25.56 o 
  31   0   4        0.07        0.00      9.21 o 
   1   1   4       23.82       20.94      2.24 o 
   2   1   4        0.64       10.99      1.86 o 
   3   1   4     1823.34     1763.11     21.72 o 
   4   1   4     1805.37     1892.06     23.99 o 
   5   1   4      329.96      347.33      7.26 o 
   6   1   4     2161.82     2314.54     26.17 o 
   7   1   4      791.49      775.62     10.74 o 
   8   1   4     1602.09     1724.88     18.51 o 
   9   1   4      247.33      233.19      4.80 o 
  10   1   4       33.49       46.35      2.62 o 
  11   1   4      206.29      223.00      5.47 o 
  12   1   4       19.78       16.13      2.84 o 
  13   1   4      284.42      263.89      6.15 o 
  14   1   4      136.56      162.62      6.15 o 
  15   1   4       86.44       90.22      5.18 o 
  16   1   4      673.42      582.54     14.19 o 
  17   1   4       61.67       51.68      4.89 o 
  18   1   4      482.75      447.17     13.28 o 
  19   1   4        0.39        9.63      3.61 o 
  20   1   4      424.68      423.42     13.97 o 
  21   1   4       11.47       28.31      5.29 o 
  22   1   4       33.60       34.20      6.27 o 
  23   1   4      559.83      451.10     14.92 o 
  24   1   4        8.77       23.65      6.86 o 
  25   1   4        0.70        0.26      8.61 o 
  26   1   4      104.10       98.48     11.64 o 
  27   1   4        7.19       13.62      6.38 o 
  28   1   4      154.26      155.56     14.14 o 
  29   1   4        0.18       27.34      8.78 o 
  30   1   4       83.98      121.23     12.86 o 
  31   1   4        1.27        9.39      6.73 o 
   0   2   4     2769.56     3142.23     38.68 o 
   1   2   4      445.59      455.41      9.52 o 
   2   2   4     2131.09     2151.01     21.65 o 
   3   2   4      323.01      266.90      6.15 o 
   4   2   4     1631.65     1894.93     23.73 o 
   5   2   4     1715.42     1810.47     26.53 o 
   6   2   4     3452.99     3739.69     37.08 o 
   7   2   4      389.06      408.44      6.74 o 
   8   2   4        2.39        5.58      1.55 o 
   9   2   4       92.02       97.10      3.78 o 
  10   2   4      221.53      272.76      6.08 o 
  11   2   4      256.30      261.00      6.00 o 
  12   2   4      575.44      589.98      9.70 o 
  13   2   4      138.98      182.24      5.52 o 
  14   2   4        0.00        7.99      2.13 o 
  15   2   4       14.57       11.02      2.35 o 
  16   2   4      571.87      541.63     11.17 o 
  17   2   4      263.59      261.99      9.32 o 
  18   2   4       15.98       26.17      3.91 o 
  19   2   4      118.87      127.30      8.73 o 
  20   2   4      379.25      365.11     16.42 o 
  21   2   4      533.69      483.84     15.88 o 
  22   2   4       51.88       62.56      7.30 o 
  23   2   4        0.17        3.86      4.83 o 
  24   2   4      687.97      652.07     20.02 o 
  25   2   4       47.52       51.22      8.12 o 
  26   2   4       24.85       34.10      7.48 o 
  27   2   4      166.06      159.02     14.64 o 
  28   2   4       31.57       40.43     10.60 o 
  29   2   4        0.01        4.60      6.16 o 
  30   2   4       30.20       55.97     15.74 o 
  31   2   4       33.51       22.32      8.46 o 
   1   3   4       89.32      106.93      3.47 o 
   2   3   4     2177.84     2148.72     21.50 o 
   3   3   4      261.76      278.60      5.33 o 
   4   3   4      921.87      840.44     10.48 o 
   5   3   4      497.57      542.88      8.01 o 
   6   3   4      856.38      933.87     11.39 o 
   8   3   4     8020.57     8166.00     64.79 o 
   9   3   4      636.27      601.70      9.78 o 
  10   3   4     1405.40     1380.54     16.83 o 
  11   3   4       11.39        9.35      2.01 o 
  12   3   4       83.44       93.09      4.57 o 
  13   3   4      294.00      296.76      7.01 o 
  14   3   4       43.04       51.88      3.76 o 
  15   3   4      877.61      750.04     13.40 o 
  16   3   4       86.28      108.49      6.08 o 
  17   3   4       46.00       57.16      5.27 o 
  18   3   4       13.22       22.36      3.86 o 
  19   3   4      619.98      561.86     13.59 o 
  20   3   4        1.59        1.53      5.36 o 
  21   3   4      275.26      293.58     13.68 o 
  22   3   4       71.49       83.94      9.16 o 
  23   3   4      142.07      152.09     12.35 o 
  24   3   4       12.82       16.11      8.61 o 
  25   3   4        5.82       23.05      6.33 o 
  26   3   4      332.16      310.32     16.11 o 
  27   3   4        6.76       19.45      6.20 o 
  28   3   4      252.15      247.32     18.19 o 
  29   3   4       29.45       37.31     12.72 o 
  30   3   4       85.92       79.03     11.13 o 
   0   4   4     1493.93     1661.48     24.36 o 
   1   4   4     2276.54     2202.42     21.24 o 
   2   4   4      312.95      272.78      7.07 o 
   3   4   4     2099.37     2132.05     20.95 o 
   4   4   4      722.16      699.63     10.37 o 
   5   4   4      207.76      218.33      5.13 o 
   6   4   4      821.21      806.00     10.78 o 
   7   4   4     1370.22     1420.99     15.77 o 
   8   4   4        2.61        9.07      1.85 o 
   9   4   4       44.84       80.68      4.31 o 
  10   4   4      104.16       85.70      4.51 o 
  11   4   4      315.30      307.87      7.58 o 
  12   4   4       15.40       36.40      3.15 o 
  13   4   4       71.54      110.54      5.40 o 
  14   4   4        3.27       15.04      2.54 o 
  15   4   4      146.76      164.46      7.31 o 
  16   4   4        9.64       17.42      3.32 o 
  17   4   4       30.36       39.36      4.50 o 
  18   4   4        0.85        2.99      3.11 o 
  19   4   4       71.53       89.85      6.65 o 
  20   4   4        3.87       17.39      5.35 o 
  21   4   4      410.24      402.68     13.60 o 
  22   4   4       69.14       79.86      9.19 o 
  23   4   4      482.17      441.81     16.60 o 
  24   4   4       19.01       18.54      5.72 o 
  25   4   4      254.49      299.42     14.63 o 
  26   4   4        1.73       17.25      5.19 o 
  27   4   4      103.22      124.18     11.10 o 
  28   4   4       25.97       34.45      9.39 o 
  29   4   4       19.48       21.20      7.54 o 
  30   4   4        2.54       24.33      9.26 o 
   1   5   4      739.35      644.39      9.36 o 
   2   5   4      375.84      357.80      6.65 o 
   3   5   4       18.93       17.23      1.92 o 
   4   5   4      340.26      285.90      6.03 o 
   5   5   4      169.66      131.08      4.61 o 
   6   5   4      570.76      563.46      8.98 o 
   7   5   4        2.71        8.01      1.94 o 
   8   5   4      100.50      100.00      4.78 o 
   9   5   4       43.31       44.83      3.43 o 
  10   5   4      275.58      257.40      6.79 o 
  11   5   4      646.23      669.98     11.42 o 
  12   5   4      103.81      106.12      5.39 o 
  13   5   4       93.80       87.85      5.06 o 
  14   5   4      238.77      226.26      7.30 o 
  15   5   4        8.98        7.73      2.58 o 
  16   5   4       67.66       60.64      5.51 o 
  17   5   4       84.62       99.74      7.02 o 
  18   5   4        2.10        4.99      3.12 o 
  19   5   4      384.16      347.09     11.59 o 
  20   5   4      212.02      241.64     12.25 o 
  21   5   4       50.63       69.28      8.34 o 
  22   5   4        0.01       12.03      5.88 o 
  23   5   4        0.04        7.72      4.60 o 
  24   5   4       22.23       33.46      6.11 o 
  25   5   4       44.60       57.47      8.62 o 
  26   5   4        0.01       18.72      5.40 o 
  27   5   4       10.71        9.72      6.75 o 
  28   5   4       64.17       72.80      8.75 o 
  29   5   4        1.73        9.01      5.58 o 
   0   6   4      234.89      249.32      8.81 o 
   1   6   4     1180.05     1253.04     16.54 o 
   2   6   4      197.08      225.05      6.01 o 
   3   6   4      334.72      354.65      7.32 o 
   4   6   4        2.90       16.33      2.39 o 
   5   6   4      541.39      528.56     12.01 o 
   6   6   4       42.58       42.08      3.60 o 
   7   6   4       15.07       20.54      2.72 o 
   8   6   4       30.30       28.92      3.19 o 
   9   6   4       35.57       53.41      4.10 o 
  10   6   4       25.91       38.82      3.52 o 
  11   6   4      355.10      365.15      8.36 o 
  12   6   4      111.37      142.86      6.44 o 
  13   6   4        5.86        9.68      2.42 o 
  14   6   4        8.06       11.39      2.77 o 
  15   6   4      299.61      264.47      7.97 o 
  16   6   4       41.17       75.44      6.13 o 
  17   6   4      286.33      307.75     10.17 o 
  18   6   4      132.36      141.72      9.69 o 
  19   6   4        4.31        8.55      5.24 o 
  20   6   4       64.26       64.29      6.90 o 
  21   6   4      153.72      139.41     10.46 o 
  22   6   4      111.84      123.02      9.85 o 
  23   6   4       48.60       43.03      6.53 o 
  24   6   4        0.04        8.57      4.86 o 
  25   6   4       53.59       61.25      7.77 o 
  26   6   4       53.69       91.37      8.96 o 
  27   6   4        1.45        8.11      5.12 o 
  28   6   4       70.02       99.49     13.97 o 
  29   6   4       37.40       45.24      9.16 o 
   1   7   4      182.09      168.86      5.47 o 
   2   7   4      260.14      235.39      7.99 o 
   3   7   4        6.20       12.82      2.04 o 
   4   7   4       68.21      102.77      5.12 o 
   5   7   4       78.39       69.64      4.03 o 
   6   7   4       37.54       41.69      3.69 o 
   7   7   4       67.65       68.08      4.68 o 
   8   7   4        9.31        9.76      3.10 o 
   9   7   4     1313.32     1155.24     20.61 o 
  10   7   4      459.09      447.85      9.99 o 
  11   7   4      154.11      180.57      7.60 o 
  12   7   4       51.59       62.33      4.69 o 
  13   7   4       19.34       29.09      3.56 o 
  14   7   4      137.32      160.76      7.55 o 
  15   7   4        3.86       14.20      2.79 o 
  16   7   4       11.58        7.12      3.91 o 
  17   7   4       96.65      157.74     10.05 o 
  18   7   4        0.20       12.13      4.44 o 
  19   7   4        3.85       11.84      4.03 o 
  20   7   4       46.43       56.36      6.23 o 
  21   7   4       10.77       15.84      4.79 o 
  22   7   4       92.21       83.59      8.37 o 
  23   7   4        0.15       14.37      5.08 o 
  24   7   4        2.28       10.11      5.29 o 
  25   7   4        0.01       10.42      6.42 o 
  26   7   4        4.20       18.74      5.58 o 
  27   7   4        0.00        5.53      5.58 o 
  28   7   4       45.24       53.82     14.92 o 
   0   8   4        4.90        9.98      6.63 o 
   1   8   4       88.32      124.75      7.40 o 
   2   8   4       58.29       63.76      5.40 o 
   3   8   4      310.91      359.90      8.54 o 
   4   8   4      339.72      305.93     12.56 o 
   5   8   4        1.89       14.20      3.42 o 
   6   8   4      233.36      228.30      7.20 o 
   7   8   4      128.53      130.37      6.48 o 
   8   8   4      304.98      303.62      8.18 o 
   9   8   4       13.36       27.69      3.52 o 
  10   8   4        0.46        5.76      2.40 o 
  11   8   4       30.01       33.27      4.08 o 
  12   8   4      181.96      195.16      8.20 o 
  13   8   4      109.98      109.84      6.41 o 
  14   8   4      502.37      477.37     12.07 o 
  15   8   4      338.50      299.14     10.41 o 
  16   8   4       22.74       25.18      5.29 o 
  17   8   4      101.94      104.28      8.12 o 
  18   8   4       21.29       27.84      4.78 o 
  19   8   4      159.16      135.10      8.99 o 
  20   8   4        0.36        7.17      4.76 o 
  21   8   4       21.44       37.42      7.82 o 
  22   8   4       16.67       34.31      6.31 o 
  23   8   4       14.35       16.37      5.33 o 
  24   8   4        3.02        8.03      4.94 o 
  25   8   4       12.29       26.67      6.00 o 
  26   8   4       17.26       30.54      7.17 o 
  27   8   4        0.14        8.66      8.72 o 
   1   9   4       14.57       13.01      3.14 o 
   2   9   4       49.50       42.83      4.25 o 
   3   9   4      186.27      154.98      8.04 o 
   4   9   4      233.27      221.69      9.21 o 
   5   9   4       40.73       55.06      4.97 o 
   6   9   4      307.16      270.17      8.85 o 
   7   9   4      226.41      218.96      8.82 o 
   8   9   4      124.62      148.15      8.01 o 
   9   9   4      107.71      133.26      6.84 o 
  10   9   4        1.42        8.42      2.72 o 
  11   9   4       91.48       99.91      6.83 o 
  12   9   4       39.69       47.25      4.85 o 
  13   9   4       43.90       51.86      5.10 o 
  14   9   4       20.31       24.31      4.01 o 
  15   9   4       54.41       60.84      6.64 o 
  16   9   4        3.24       10.97      4.22 o 
  17   9   4        9.63       17.74      4.89 o 
  18   9   4        0.04       13.04      4.88 o 
  19   9   4       24.88       18.74      4.97 o 
  20   9   4       19.97       23.59      5.95 o 
  21   9   4        0.28        7.22      5.06 o 
  22   9   4       37.84       35.09      7.41 o 
  23   9   4        2.47       11.92      7.14 o 
  24   9   4       30.44       36.18      6.85 o 
  25   9   4       20.63       40.56      7.61 o 
  26   9   4       21.71       29.84      7.43 o 
   0  10   4      244.41      240.45     14.73 o 
   1  10   4      562.49      550.38     16.37 o 
   2  10   4       19.07       37.53      4.46 o 
   3  10   4       30.18       41.67      4.32 o 
   4  10   4      259.56      258.14     10.39 o 
   5  10   4       68.54       83.84      6.32 o 
   6  10   4      238.00      247.84      9.85 o 
   7  10   4      122.95      145.55      9.91 o 
   8  10   4       31.55       41.87      4.63 o 
   9  10   4        1.25       10.81      3.58 o 
  10  10   4       29.70       34.95      4.23 o 
  11  10   4       13.86       20.02      3.71 o 
  12  10   4       87.12       94.19      7.26 o 
  13  10   4        0.97       12.65      4.03 o 
  14  10   4        6.64        1.52      3.82 o 
  15  10   4      100.68      112.89     10.31 o 
  16  10   4        3.18        9.43      4.78 o 
  17  10   4      265.31      262.07     17.82 o 
  18  10   4       36.00       28.35      6.75 o 
  19  10   4      206.12      205.84     14.07 o 
  20  10   4        0.56       13.19      6.93 o 
  21  10   4       59.31       68.27      8.77 o 
  22  10   4        2.04       13.15      7.93 o 
  23  10   4        0.61       18.10      8.63 o 
  24  10   4        3.49        7.23      8.12 o 
   1  11   4       19.19       21.95      3.52 o 
   2  11   4       80.94       82.89      5.62 o 
   3  11   4        6.71       16.76      3.22 o 
   4  11   4       35.02       55.25      5.12 o 
   5  11   4      145.36      133.86      8.93 o 
   6  11   4        5.70        6.95      3.54 o 
   7  11   4      120.26       88.80      7.24 o 
   8  11   4        0.52        9.48      3.91 o 
   9  11   4      235.28      210.04     10.86 o 
  10  11   4       29.39       34.42      5.35 o 
  11  11   4       72.14       67.22      6.65 o 
  12  11   4       82.22       69.01      6.78 o 
  13  11   4        6.49        7.55      4.23 o 
  14  11   4        2.58        8.24      6.21 o 
  15  11   4        0.36        3.87      5.23 o 
  16  11   4        2.92       13.07      6.11 o 
  17  11   4        0.00       13.04      5.83 o 
  18  11   4       97.98       99.27     10.00 o 
  19  11   4        9.54       14.68      5.68 o 
  20  11   4       38.00       47.15      8.27 o 
  21  11   4        0.49        9.05      8.74 o 
  22  11   4        6.21       13.34      6.47 o 
  23  11   4        6.76       18.99      7.60 o 
   0  12   4      212.59      212.94     13.96 o 
   1  12   4      368.96      362.00     10.80 o 
   2  12   4      162.35      177.10      9.06 o 
   3  12   4       80.35       88.00      6.63 o 
   4  12   4        4.15       12.07      4.34 o 
   5  12   4        4.31       25.17      5.25 o 
   6  12   4       75.21       74.18      6.96 o 
   7  12   4       29.36       49.89      6.21 o 
   8  12   4      340.65      305.22     12.87 o 
   9  12   4       17.17       11.36      4.48 o 
  10  12   4       68.76      114.83      8.79 o 
  11  12   4      487.29      399.81     13.27 o 
  12  12   4        8.86        8.22      4.70 o 
  13  12   4        1.14       12.04      4.96 o 
  14  12   4        0.99        7.78      5.57 o 
  15  12   4      118.57      122.79     11.45 o 
  16  12   4        2.40        3.98      5.99 o 
  17  12   4        0.32       11.30      5.74 o 
  18  12   4       45.79       28.01      6.75 o 
  19  12   4        0.01       16.33      6.45 o 
  20  12   4       24.40       29.92      9.63 o 
  21  12   4        0.16       24.27      7.51 o 
   1  13   4        7.09       17.81      4.29 o 
   2  13   4      115.59      104.46      7.67 o 
   3  13   4       12.93       31.03      5.09 o 
   4  13   4      156.42      152.83     10.01 o 
   5  13   4       28.04       28.67      5.54 o 
   6  13   4        0.07        6.96      4.24 o 
   7  13   4       42.05       43.25      6.21 o 
   8  13   4      310.26      295.53     13.82 o 
   9  13   4       47.17       67.45      7.60 o 
  10  13   4      642.59      513.02     15.48 o 
  11  13   4        4.86       20.60      5.33 o 
  12  13   4      132.08      125.97      9.88 o 
  13  13   4      102.03      122.51     10.51 o 
  14  13   4       96.32       96.12     10.35 o 
  15  13   4       55.40       66.53      8.77 o 
  16  13   4      100.22       98.09     10.36 o 
  17  13   4       20.06       34.96      8.46 o 
  18  13   4        0.02       11.31      8.03 o 
  19  13   4       37.87       39.45      8.41 o 
   0  14   4      249.30      198.35     20.31 o 
   1  14   4       25.35       22.82      6.20 o 
   2  14   4       31.15       35.34      6.38 o 
   3  14   4       18.38       39.53      7.22 o 
   4  14   4       75.27       78.27      7.74 o 
   5  14   4        8.37       12.20      4.59 o 
   6  14   4       75.09       58.78      7.44 o 
   7  14   4       32.14       30.28      6.00 o 
   8  14   4       17.40       21.89      6.82 o 
   9  14   4        0.44        5.19      4.65 o 
  10  14   4        3.25        9.07      5.25 o 
  11  14   4        2.06       22.10      9.31 o 
  12  14   4       47.49       42.33      8.02 o 
  13  14   4       40.37       34.40      8.23 o 
  14  14   4       35.84       43.66     14.44 o 
  15  14   4        0.51       14.16      7.01 o 
  16  14   4        1.71        6.25      6.98 o 
   1  15   4        7.54       21.30      5.95 o 
   2  15   4        0.86        4.37      5.57 o 
   3  15   4       12.29       20.31      5.48 o 
   4  15   4       77.19       72.23      7.91 o 
   5  15   4        3.02       17.11      6.02 o 
   6  15   4       80.38       93.56      9.62 o 
   7  15   4        0.46       12.25      6.25 o 
   8  15   4       21.87       43.31      7.23 o 
   9  15   4        0.18        4.76      5.10 o 
  10  15   4       79.55       96.78      9.30 o 
  11  15   4        5.60       25.76      6.80 o 
  12  15   4       55.08       76.60     12.69 o 
   0  16   4       59.05       67.48     11.88 o 
   1  16   4       24.88       40.15      6.64 o 
   2  16   4        0.06       28.86      7.84 o 
   3  16   4       17.11       27.56      6.60 o 
   4  16   4       33.77       28.37      6.85 o 
   5  16   4       28.29       73.59      8.62 o 
   6  16   4       25.03       34.51      7.29 o 
   7  16   4       42.74       43.10     10.15 o 
   1   1   5     2322.49     2505.33     25.05 o 
   2   1   5      101.87      107.48      7.86 o 
   3   1   5     2488.51     2548.57     27.93 o 
   4   1   5     1618.27     1571.42     19.66 o 
   5   1   5       40.36       34.27      3.19 o 
   6   1   5        4.43       10.30      2.25 o 
   7   1   5      174.14      176.30      5.97 o 
   8   1   5      407.53      392.17      8.48 o 
   9   1   5       10.14       10.18      2.25 o 
  10   1   5       23.68       48.84      5.40 o 
  11   1   5       41.13       39.30      3.78 o 
  12   1   5      193.79      179.53      9.03 o 
  13   1   5      378.58      322.74     10.14 o 
  14   1   5      670.78      647.45     16.18 o 
  15   1   5       58.77       73.31      6.49 o 
  16   1   5      162.29      161.70      9.55 o 
  17   1   5      205.09      222.55     11.16 o 
  18   1   5      572.54      496.44     14.35 o 
  19   1   5      101.80       95.18      8.21 o 
  20   1   5      196.10      209.35     12.00 o 
  21   1   5      748.48      680.67     18.15 o 
  22   1   5      310.90      323.56     14.90 o 
  23   1   5      264.66      248.45     13.70 o 
  24   1   5      118.76      118.07     10.00 o 
  25   1   5        0.88       12.22      5.31 o 
  26   1   5       39.34       37.91      6.69 o 
  27   1   5        1.83       13.76      5.46 o 
  28   1   5       64.14       86.61      9.55 o 
  29   1   5        4.26        3.00      8.49 o 
   0   2   5        4.28      142.16     56.74 o 
   1   2   5     6373.19     6579.22     55.91 o 
   2   2   5       24.31       43.13      3.55 o 
   3   2   5     1583.59     1764.87     21.35 o 
   4   2   5        1.76       12.74      2.91 o 
   5   2   5      599.39      666.44     11.41 o 
   6   2   5      326.61      392.34      8.44 o 
   7   2   5       16.53       18.76      2.65 o 
   8   2   5       72.66      106.34      5.34 o 
   9   2   5      399.82      400.87      9.67 o 
  10   2   5      247.08      233.26      7.57 o 
  11   2   5      174.00      159.53      7.26 o 
  12   2   5      185.43      181.23      7.57 o 
  13   2   5        1.31        8.65      2.91 o 
  14   2   5        0.02        4.20      2.88 o 
  15   2   5       92.49       89.12      7.16 o 
  16   2   5     1911.06     1665.15     46.53 o 
  17   2   5        3.34       13.60      4.07 o 
  18   2   5     1273.70     1078.06     22.17 o 
  19   2   5        8.39       18.15      4.58 o 
  20   2   5      501.41      415.28     13.91 o 
  21   2   5        0.17       10.46      4.79 o 
  22   2   5      188.58      205.16     12.62 o 
  23   2   5       12.52        9.46      5.69 o 
  24   2   5        0.12        0.00      4.75 o 
  25   2   5        0.85        2.18      5.08 o 
  26   2   5       11.38       13.47      5.80 o 
  27   2   5        9.51       28.59      7.04 o 
  28   2   5        7.97        7.71      8.71 o 
  29   2   5       12.23        7.19      6.94 o 
   1   3   5      430.49      404.72      6.80 o 
   2   3   5      121.58      114.80      4.79 o 
   3   3   5       88.14      132.41      4.56 o 
   4   3   5       86.93       66.07      3.77 o 
   5   3   5      365.79      403.61      8.95 o 
   6   3   5      149.99      207.76      6.59 o 
   7   3   5      421.92      441.16      9.24 o 
   8   3   5      576.06      523.78     11.30 o 
   9   3   5       27.61       39.83      3.98 o 
  10   3   5      220.99      221.81      7.81 o 
  11   3   5       66.43       60.08      5.05 o 
  12   3   5        5.86       22.48      3.38 o 
  13   3   5       15.24       40.28      4.26 o 
  14   3   5     1524.44     1359.20     24.11 o 
  15   3   5        0.01       15.01      3.69 o 
  16   3   5      794.24      796.13     18.14 o 
  17   3   5       24.70       29.34      6.22 o 
  18   3   5        5.39       11.88      4.51 o 
  19   3   5      307.29      325.45     12.56 o 
  20   3   5      269.44      319.96     14.56 o 
  21   3   5      111.96      114.20     10.09 o 
  22   3   5        6.46        0.00      4.46 o 
  23   3   5        2.99        8.38      5.43 o 
  24   3   5      173.79      166.04     11.78 o 
  25   3   5       36.37       60.06      7.71 o 
  26   3   5       98.57      113.49     12.46 o 
  27   3   5       10.12       13.61      5.86 o 
  28   3   5       28.58       14.05      8.48 o 
  29   3   5       37.68       74.93     10.34 o 
   0   4   5      739.53      723.69     17.65 o 
   1   4   5        0.18       11.51      1.67 o 
   2   4   5      419.06      411.98      6.95 o 
   3   4   5       14.12       11.70      2.58 o 
   4   4   5      101.05      132.31      5.97 o 
   5   4   5      723.45      666.29     10.78 o 
   6   4   5     1141.52      995.93     13.94 o 
   7   4   5      342.86      302.88      7.66 o 
   8   4   5      812.87      752.77     16.07 o 
   9   4   5      242.66      229.77     10.67 o 
  10   4   5        2.97        9.37      2.66 o 
  11   4   5      745.43      688.68     19.56 o 
  12   4   5      710.79      648.79     13.85 o 
  13   4   5      645.16      600.41     13.51 o 
  14   4   5       54.86       59.52      5.97 o 
  15   4   5      717.93      624.28     15.80 o 
  16   4   5        4.17       24.74      4.69 o 
  17   4   5      459.05      438.27     13.55 o 
  18   4   5        3.90       12.92      4.53 o 
  19   4   5      108.04      123.41      9.47 o 
  20   4   5      200.68      210.47     12.37 o 
  21   4   5      378.36      348.00     14.59 o 
  22   4   5       13.08       22.02      6.01 o 
  23   4   5        9.67       21.05      5.34 o 
  24   4   5        3.63       12.46      5.38 o 
  25   4   5        4.87       16.00      6.61 o 
  26   4   5        5.71       11.28      6.02 o 
  27   4   5        9.10       25.97      6.88 o 
  28   4   5        0.47        0.00      4.83 o 
   1   5   5        1.37       11.78      1.96 o 
   2   5   5      336.70      388.85      7.52 o 
   3   5   5        1.67        8.03      1.74 o 
   4   5   5      311.86      340.81      8.13 o 
   5   5   5       84.95      110.67      5.29 o 
   6   5   5       73.74       76.96      4.98 o 
   7   5   5      130.23      174.84      6.73 o 
   8   5   5       61.41       88.40      5.51 o 
   9   5   5        0.11        2.87      2.45 o 
  10   5   5        0.28        8.86      2.86 o 
  11   5   5      157.50      147.65      7.94 o 
  12   5   5       10.20       16.86      3.46 o 
  13   5   5      451.77      420.45     11.26 o 
  14   5   5       69.72       88.07      6.65 o 
  15   5   5      262.68      265.02      9.55 o 
  16   5   5      123.00      142.63      9.59 o 
  17   5   5       10.45       24.38      4.80 o 
  18   5   5       28.18       22.50      5.08 o 
  19   5   5      333.19      314.71     13.94 o 
  20   5   5       76.32       88.79      8.79 o 
  21   5   5      369.30      354.71     15.89 o 
  22   5   5        2.34       11.75      5.88 o 
  23   5   5       60.06       70.05      9.07 o 
  24   5   5        6.37        9.40      5.73 o 
  25   5   5       27.52       24.12      9.72 o 
  26   5   5        1.96       10.73      4.96 o 
  27   5   5        0.09        7.74      5.30 o 
  28   5   5        4.05       25.21      5.46 o 
   0   6   5     1628.53     1547.01     25.12 o 
   1   6   5       16.99       39.11      5.03 o 
   2   6   5      339.52      407.93      7.53 o 
   3   6   5      556.00      508.56      8.48 o 
   4   6   5       29.66       49.29      3.51 o 
   5   6   5     1077.00      955.33     17.36 o 
   6   6   5      375.72      325.64     10.70 o 
   7   6   5       32.46       26.34      3.23 o 
   8   6   5       22.67       18.88      3.03 o 
   9   6   5        0.07        6.48      2.68 o 
  10   6   5       62.04       74.00      5.80 o 
  11   6   5       18.21       29.33      3.90 o 
  12   6   5      107.65      118.76      7.50 o 
  13   6   5       16.84       21.72      4.03 o 
  14   6   5       10.46       18.00      3.91 o 
  15   6   5      213.04      220.23      9.97 o 
  16   6   5        1.17       17.16      3.98 o 
  17   6   5      639.16      576.22     17.82 o 
  18   6   5        0.00        0.70      4.62 o 
  19   6   5      197.86      200.65     16.00 o 
  20   6   5        2.42       13.08      5.50 o 
  21   6   5       30.19       44.08      6.93 o 
  22   6   5      101.49      104.12     10.47 o 
  23   6   5       52.50       73.29      9.55 o 
  24   6   5       14.99       19.74      6.54 o 
  25   6   5        0.12       10.85      5.29 o 
  26   6   5        2.46       14.68      5.50 o 
  27   6   5       10.43       18.47      6.63 o 
   1   7   5       66.85       83.79      5.47 o 
   2   7   5      149.84      170.51      5.43 o 
   3   7   5        4.63       14.41      2.24 o 
   4   7   5      428.65      412.56      8.88 o 
   5   7   5      130.32      134.96      6.76 o 
   6   7   5      655.26      597.97     13.07 o 
   7   7   5       57.68       74.17      5.39 o 
   8   7   5      160.74      149.90      7.32 o 
   9   7   5       39.37       54.56      4.66 o 
  10   7   5      311.28      292.22      8.73 o 
  11   7   5        0.59       10.69      3.28 o 
  12   7   5       23.37       44.15      5.59 o 
  13   7   5       90.92      122.98      7.90 o 
  14   7   5      202.90      218.92     10.33 o 
  15   7   5      122.30      136.77      8.47 o 
  16   7   5      121.51      119.28      8.14 o 
  17   7   5       41.35       41.82      6.43 o 
  18   7   5      130.40      113.88      9.47 o 
  19   7   5       31.45       39.17      6.56 o 
  20   7   5       86.01       79.19     10.82 o 
  21   7   5        1.90       11.30      5.93 o 
  22   7   5        8.92       22.28      6.82 o 
  23   7   5        3.25       17.04      5.15 o 
  24   7   5        1.52       12.80      5.29 o 
  25   7   5        1.86        8.70      5.39 o 
  26   7   5        4.39       20.73      5.89 o 
   0   8   5      588.91      563.57     21.82 o 
   1   8   5       11.97       31.39      3.63 o 
   2   8   5       13.72       25.69      3.42 o 
   3   8   5       13.54       22.67      3.29 o 
   4   8   5       90.79      118.73      6.85 o 
   5   8   5      227.64      220.80      8.26 o 
   6   8   5      186.29      216.97      8.33 o 
   7   8   5       30.21       35.50      4.86 o 
   8   8   5      319.89      273.23      8.61 o 
   9   8   5        1.70       13.03      3.13 o 
  10   8   5        0.25        8.25      3.02 o 
  11   8   5       81.97      122.21      7.10 o 
  12   8   5       76.96       94.91      7.03 o 
  13   8   5       76.58       95.21      7.35 o 
  14   8   5       66.02       80.11      8.33 o 
  15   8   5      371.10      350.83     13.89 o 
  16   8   5       15.35       27.50      4.76 o 
  17   8   5      716.68      622.67     18.24 o 
  18   8   5        0.13       10.95      5.56 o 
  19   8   5      171.51      181.22     13.24 o 
  20   8   5       35.74       45.48      7.94 o 
  21   8   5        6.01        8.75      5.09 o 
  22   8   5       27.09       42.66      6.96 o 
  23   8   5        0.03        3.41      4.57 o 
  24   8   5       19.15       27.63      6.39 o 
  25   8   5        5.43        8.73      6.86 o 
   1   9   5      255.31      242.06     12.89 o 
   2   9   5      259.14      261.71      9.20 o 
   3   9   5      429.70      397.40     14.72 o 
   4   9   5      164.94      173.40      9.63 o 
   5   9   5      145.48      152.43      9.24 o 
   6   9   5       42.39       42.06      5.18 o 
   7   9   5        2.35       13.54      4.01 o 
   8   9   5       20.10       28.10      4.57 o 
   9   9   5       76.75       92.35      7.43 o 
  10   9   5       21.12       37.90      5.37 o 
  11   9   5      112.51       88.19      7.52 o 
  12   9   5       38.64       70.71      6.59 o 
  13   9   5      281.38      230.14     10.39 o 
  14   9   5        2.51       16.43      4.18 o 
  15   9   5       16.79       25.37      8.26 o 
  16   9   5      106.75      102.92      9.01 o 
  17   9   5       28.09       40.90      7.40 o 
  18   9   5       65.01       75.58     11.36 o 
  19   9   5        0.07        8.66      5.18 o 
  20   9   5       11.02        7.76      5.64 o 
  21   9   5       60.05       71.42      9.78 o 
  22   9   5        6.99       15.99      5.81 o 
  23   9   5       43.18       46.99      7.81 o 
  24   9   5        7.59       24.57      9.04 o 
   0  10   5      285.74      224.03     14.41 o 
   1  10   5       93.66       90.84      7.28 o 
   2  10   5      393.62      315.32     10.41 o 
   3  10   5      183.98      183.81      9.36 o 
   4  10   5      168.46      176.12     10.30 o 
   5  10   5      116.00      118.45      8.63 o 
   6  10   5      114.95      121.79      8.88 o 
   7  10   5       30.23       42.02      9.80 o 
   8  10   5      319.24      336.98     11.93 o 
   9  10   5        6.42       31.12      5.07 o 
  10  10   5        0.72        8.39      4.51 o 
  11  10   5       16.03       22.08      4.94 o 
  12  10   5      191.68      161.93     10.28 o 
  13  10   5       15.89       23.65      5.67 o 
  14  10   5        4.51       15.80      6.57 o 
  15  10   5      248.20      249.26     15.40 o 
  16  10   5        6.42       15.86      5.04 o 
  17  10   5       62.18       40.13      9.70 o 
  18  10   5       33.26       56.10      8.59 o 
  19  10   5        2.20        0.93      6.91 o 
  20  10   5       15.45       35.70      7.04 o 
  21  10   5       86.95       92.99     10.22 o 
  22  10   5        0.00       12.38      8.56 o 
  23  10   5      104.84      104.39     11.06 o 
   1  11   5       20.62       15.26      5.26 o 
   2  11   5      109.61      116.48      7.90 o 
   3  11   5        1.62       13.90      3.86 o 
   4  11   5      477.98      433.88     15.05 o 
   5  11   5       16.76       39.08      5.63 o 
   6  11   5      101.82      103.85      8.49 o 
   7  11   5      105.48      125.69     10.46 o 
   8  11   5       48.28       52.72      6.81 o 
   9  11   5      179.57      181.47     12.54 o 
  10  11   5      220.20      208.16     15.27 o 
  11  11   5       57.27       52.43      7.06 o 
  12  11   5      323.37      352.33     14.19 o 
  13  11   5       17.04       33.41      7.11 o 
  14  11   5       20.73       37.47      7.00 o 
  15  11   5       13.05       24.49      6.43 o 
  16  11   5        0.48        0.00      6.14 o 
  17  11   5       10.80       21.64     10.00 o 
  18  11   5        4.46       10.39      5.66 o 
  19  11   5        0.56        7.52      5.24 o 
  20  11   5        2.07        8.89      6.24 o 
  21  11   5        5.45       16.29      6.55 o 
   0  12   5        0.93       11.58      5.29 o 
   1  12   5      225.36      266.97     10.92 o 
   2  12   5       16.91       27.56      4.38 o 
   3  12   5       65.62       73.92      6.94 o 
   4  12   5       36.74       46.51      7.13 o 
   5  12   5        7.42        3.84      4.67 o 
   6  12   5      365.49      340.47     14.56 o 
   7  12   5        1.59       21.73      5.44 o 
   8  12   5      297.85      312.32     14.49 o 
   9  12   5       22.69       39.74      6.50 o 
  10  12   5       18.23       25.54      7.89 o 
  11  12   5       96.19      108.15      9.72 o 
  12  12   5      249.18      280.60     15.07 o 
  13  12   5       38.35       63.61      9.17 o 
  14  12   5      138.01      143.44     12.37 o 
  15  12   5        0.07        3.58      7.80 o 
  16  12   5        3.27       15.51      6.94 o 
  17  12   5       63.28       61.63     10.77 o 
  18  12   5       13.07       11.59      6.81 o 
  19  12   5       59.75       78.17      9.92 o 
   1  13   5       46.39       61.66      7.28 o 
   2  13   5      146.32      139.38     10.56 o 
   3  13   5        1.35       21.99      5.90 o 
   4  13   5       53.26       78.37      8.20 o 
   5  13   5       37.34       35.23      9.12 o 
   6  13   5       26.90       24.06      6.35 o 
   7  13   5        2.92       21.97      5.87 o 
   8  13   5      181.03      206.58     13.09 o 
   9  13   5        0.47        7.00      5.15 o 
  10  13   5       99.85       93.70      9.28 o 
  11  13   5       10.95       15.56      5.47 o 
  12  13   5        7.67       24.03      6.37 o 
  13  13   5        9.16       16.15      6.55 o 
  14  13   5       16.52       29.18      7.66 o 
  15  13   5       43.63       49.58      9.95 o 
  16  13   5        4.30       23.22      7.88 o 
   0  14   5      116.85      110.42     12.02 o 
   1  14   5        4.85        3.54      4.52 o 
   2  14   5       93.27       84.68     12.04 o 
   3  14   5       60.39       68.26      8.53 o 
   4  14   5       22.76       33.97      6.43 o 
   5  14   5        0.56        4.30      5.02 o 
   6  14   5        0.41       13.10      5.43 o 
   7  14   5       51.28       62.83      8.76 o 
   8  14   5       33.13       57.49      7.59 o 
   9  14   5      131.09      139.09     11.14 o 
  10  14   5       33.51       64.00      7.93 o 
  11  14   5       70.65       78.15      8.68 o 
  12  14   5       18.39       37.43     10.45 o 
  13  14   5        1.39       16.47      6.78 o 
   1  15   5        6.24       16.66      6.83 o 
   2  15   5        0.00        8.53      6.24 o 
   3  15   5       13.30       12.40      6.22 o 
   4  15   5       31.42       38.42      7.36 o 
   5  15   5       59.48       87.88      9.12 o 
   6  15   5       19.76       23.60      5.83 o 
   7  15   5       70.07       64.40      8.34 o 
   8  15   5        2.24       22.09     11.40 o 
   0   0   6     1743.98     1877.84     50.33 o 
   1   0   6       93.36      180.84     23.02 o 
   2   0   6      939.90     1054.04     36.75 o 
   3   0   6      384.06      387.46     16.03 o 
   4   0   6      978.09      924.44     25.87 o 
   5   0   6      188.13      225.26      9.99 o 
   6   0   6        1.19       10.18      4.84 o 
   7   0   6        4.48       10.25      3.68 o 
   8   0   6       80.23       87.69      8.94 o 
   9   0   6        2.44        5.38      6.37 o 
  10   0   6       27.28       48.78      7.16 o 
  11   0   6       82.14      106.34     10.37 o 
  12   0   6       90.74       71.47      8.52 o 
  13   0   6        0.12        5.74      6.58 o 
  14   0   6      546.39      485.00     18.89 o 
  15   0   6      237.60      238.52     29.39 o 
  16   0   6       77.37       76.63     10.23 o 
  17   0   6      217.35      184.63     15.40 o 
  18   0   6      311.79      325.88     18.52 o 
  19   0   6       24.52       36.88      8.67 o 
  20   0   6      297.60      309.49     19.00 o 
  21   0   6       44.80       58.25     10.64 o 
  22   0   6      127.30      120.43     14.83 o 
  23   0   6        0.00        2.30      6.97 o 
  24   0   6       56.75       52.37     10.47 o 
  25   0   6        0.24        0.00      7.46 o 
  26   0   6       90.76       83.84     12.94 o 
  27   0   6        0.57        0.00      7.71 o 
   1   1   6      152.45      203.91     10.00 o 
   2   1   6      151.19      169.74      9.21 o 
   3   1   6      214.90      219.93      9.86 o 
   4   1   6        0.51       11.76      3.52 o 
   5   1   6      352.03      321.70      7.97 o 
   6   1   6      144.64      141.36      6.02 o 
   7   1   6       22.04       30.12      3.51 o 
   8   1   6      383.60      291.47      8.48 o 
   9   1   6       91.25      108.05      7.83 o 
  10   1   6      701.78      607.65     14.37 o 
  11   1   6      348.14      312.03     10.30 o 
  12   1   6      101.89       98.40      7.13 o 
  13   1   6        3.56       13.83      3.19 o 
  14   1   6      219.33      200.23     10.46 o 
  15   1   6      304.71      265.74     11.66 o 
  16   1   6      133.86      112.44      8.43 o 
  17   1   6      287.64      244.00     11.70 o 
  18   1   6       27.49       46.48      6.14 o 
  19   1   6        3.36        0.00      4.08 o 
  20   1   6        9.84       25.89      5.42 o 
  21   1   6       19.19       23.76      5.62 o 
  22   1   6        0.27        0.92      4.41 o 
  23   1   6       66.65       64.45      7.75 o 
  24   1   6        6.23       16.24      6.25 o 
  25   1   6        0.44        1.39      4.76 o 
  26   1   6        0.90       17.59      6.77 o 
  27   1   6        2.81       10.08      6.60 o 
   0   2   6      376.13      364.15     17.47 o 
   1   2   6      315.44      324.04      9.62 o 
   2   2   6      458.14      430.86     12.03 o 
   3   2   6        1.32       12.36      3.53 o 
   4   2   6      310.77      265.37      8.37 o 
   5   2   6       30.75       33.25      3.38 o 
   6   2   6      441.30      366.07      8.74 o 
   7   2   6       35.87       30.44      3.68 o 
   8   2   6        1.94        5.40      2.83 o 
   9   2   6        4.85       17.25      3.12 o 
  10   2   6       11.82       17.94      5.50 o 
  11   2   6       73.63       97.17      7.21 o 
  12   2   6       45.85       36.35      4.47 o 
  13   2   6       74.01       50.09      5.36 o 
  14   2   6      209.04      232.83     11.25 o 
  15   2   6       92.83      101.52      7.94 o 
  16   2   6      235.46      238.50     12.00 o 
  17   2   6      123.37      119.03      8.89 o 
  18   2   6       14.05       18.68      4.73 o 
  19   2   6       13.12       15.78      5.17 o 
  20   2   6        3.29       11.24      4.55 o 
  21   2   6       23.57       24.98      6.66 o 
  22   2   6      109.46      104.32      9.41 o 
  23   2   6        3.29        7.34      6.63 o 
  24   2   6        6.20       11.81      5.16 o 
  25   2   6        0.04        8.72      6.10 o 
  26   2   6        1.80        7.88      5.11 o 
  27   2   6       14.88       34.84      6.58 o 
   1   3   6      496.89      465.93     11.54 o 
   2   3   6       16.62       24.46      4.21 o 
   3   3   6      299.99      303.83     10.21 o 
   4   3   6       73.82       93.02      6.17 o 
   5   3   6        0.81        8.88      2.87 o 
   6   3   6      107.13      107.05      6.34 o 
   7   3   6      258.75      231.13      8.37 o 
   8   3   6       13.40       25.64      3.52 o 
   9   3   6      777.19      720.07     15.50 o 
  10   3   6       27.00       20.71      3.64 o 
  11   3   6      280.76      232.02     10.85 o 
  12   3   6       23.27       41.95      4.85 o 
  13   3   6       56.27       70.04      8.03 o 
  14   3   6      139.25      151.84      9.56 o 
  15   3   6       20.31       40.39      4.95 o 
  16   3   6       16.23       27.83      5.06 o 
  17   3   6       13.53       19.78      4.74 o 
  18   3   6       95.51       90.33      8.28 o 
  19   3   6      195.93      185.16     11.65 o 
  20   3   6      207.42      233.20     13.10 o 
  21   3   6       73.39       71.32      8.32 o 
  22   3   6      128.81      153.18     11.22 o 
  23   3   6        0.19        1.25      5.09 o 
  24   3   6        1.54       17.19      5.43 o 
  25   3   6       46.39       58.82      7.59 o 
  26   3   6        1.78       15.86      5.94 o 
  27   3   6        6.12        8.11      5.54 o 
   0   4   6      231.90      264.83     12.83 o 
   1   4   6      270.08      251.15      9.16 o 
   2   4   6      388.65      406.08     10.74 o 
   3   4   6       86.92      132.30      6.71 o 
   4   4   6     1091.92     1029.80     17.66 o 
   5   4   6        7.24        9.66      4.22 o 
   6   4   6       14.74       33.40      3.91 o 
   7   4   6        5.57        9.65      3.14 o 
   8   4   6       60.66       69.52      5.53 o 
   9   4   6       50.80       75.41      5.88 o 
  10   4   6        0.47        6.06      3.78 o 
  11   4   6      240.48      224.87      9.47 o 
  12   4   6        0.39       12.07      3.59 o 
  13   4   6      298.22      270.25     17.04 o 
  14   4   6       17.02       22.68      4.59 o 
  15   4   6       66.92       87.47      7.62 o 
  16   4   6      787.93      683.76     17.50 o 
  17   4   6      126.78      127.36      9.55 o 
  18   4   6      642.39      537.01     16.08 o 
  19   4   6        0.21        9.51      5.92 o 
  20   4   6        4.38       14.06      5.37 o 
  21   4   6        3.09       11.76      5.01 o 
  22   4   6        2.26        6.54      5.31 o 
  23   4   6        0.00        8.86      4.87 o 
  24   4   6       14.14       18.74      5.86 o 
  25   4   6        4.09       28.50      6.32 o 
  26   4   6       88.88      117.21     10.60 o 
   1   5   6      354.86      341.25     10.57 o 
   2   5   6      308.63      306.78      8.51 o 
   3   5   6       26.15       39.55      4.03 o 
   4   5   6      181.13      185.42      8.65 o 
   5   5   6      123.02      135.79      8.19 o 
   6   5   6      600.11      521.51     12.19 o 
   7   5   6       60.37       58.43      7.02 o 
   8   5   6       45.98       60.48      5.42 o 
   9   5   6      420.09      370.34     10.47 o 
  10   5   6       43.69       56.07      5.34 o 
  11   5   6      242.72      211.72      9.49 o 
  12   5   6      592.20      481.59     13.53 o 
  13   5   6       73.21       90.63      7.81 o 
  14   5   6      892.35      760.70     21.34 o 
  15   5   6        0.38       18.05      4.39 o 
  16   5   6      427.51      403.95     14.03 o 
  17   5   6       76.32       87.79      8.48 o 
  18   5   6       63.99       78.06      8.16 o 
  19   5   6      433.78      395.96     20.40 o 
  20   5   6       31.41       33.89      6.15 o 
  21   5   6      114.03      153.92     11.30 o 
  22   5   6      151.66      173.57     12.19 o 
  23   5   6        0.01        5.20      5.14 o 
  24   5   6       35.43       47.15      7.44 o 
  25   5   6        2.67       27.27      6.10 o 
  26   5   6        5.23       22.59      7.34 o 
   0   6   6      355.37      338.62     14.77 o 
   1   6   6     1001.92      958.97     22.26 o 
   2   6   6       28.75       51.73      4.35 o 
   3   6   6        0.12        4.80      2.70 o 
   4   6   6       10.63       15.90      3.69 o 
   5   6   6      300.83      297.59      9.59 o 
   6   6   6      412.36      363.17     11.86 o 
   7   6   6     2023.37     1839.89     29.29 o 
   8   6   6       88.28      105.43      6.98 o 
   9   6   6     1374.60     1144.22     20.24 o 
  10   6   6      354.52      358.70     10.89 o 
  11   6   6        2.70       24.70      4.39 o 
  12   6   6      432.23      421.31     12.01 o 
  13   6   6       28.40       32.19      4.93 o 
  14   6   6       76.75       93.93      8.29 o 
  15   6   6      118.85      122.17      9.37 o 
  16   6   6        6.50       14.33      5.41 o 
  17   6   6        9.23        9.16      4.77 o 
  18   6   6       15.18       13.86      5.35 o 
  19   6   6       40.92       61.81      7.60 o 
  20   6   6       93.17       85.17      8.60 o 
  21   6   6       70.97       74.49      8.38 o 
  22   6   6      131.38      124.54     11.67 o 
  23   6   6       39.15       44.87      7.25 o 
  24   6   6       35.50       36.33      7.35 o 
  25   6   6       39.25       58.02      8.61 o 
   1   7   6      300.53      274.69      8.96 o 
   2   7   6      814.55      701.93     14.72 o 
   3   7   6      378.19      349.17     11.50 o 
   4   7   6      989.79      907.48     19.41 o 
   5   7   6      246.98      209.69     10.20 o 
   6   7   6        1.27       20.02      4.41 o 
   7   7   6      466.76      424.76     11.54 o 
   8   7   6      206.37      221.92      9.55 o 
   9   7   6      280.98      280.16     10.15 o 
  10   7   6      375.05      358.75     13.27 o 
  11   7   6       67.19      103.04      7.72 o 
  12   7   6       44.02       49.49      5.58 o 
  13   7   6       23.61       34.43      5.11 o 
  14   7   6      149.20      154.14      9.31 o 
  15   7   6       50.30       66.46      7.21 o 
  16   7   6      186.05      184.11     11.74 o 
  17   7   6       89.71       90.90      8.65 o 
  18   7   6       73.78       85.37      8.64 o 
  19   7   6       10.05       29.12      5.98 o 
  20   7   6       16.13       17.63      5.63 o 
  21   7   6       63.43       62.62      8.02 o 
  22   7   6        0.34       20.65      5.83 o 
  23   7   6        4.31        8.44      6.19 o 
  24   7   6        9.46       14.25      6.59 o 
   0   8   6      186.88      203.57     33.24 o 
   1   8   6      133.23      151.73     11.57 o 
   2   8   6      462.84      414.41     17.42 o 
   3   8   6      458.46      415.00     14.21 o 
   4   8   6      475.50      404.60     18.24 o 
   5   8   6      765.65      667.51     22.03 o 
   6   8   6      109.21      117.87      8.51 o 
   7   8   6      856.70      717.93     15.59 o 
   8   8   6      207.65      183.20      9.42 o 
   9   8   6      415.07      339.44     11.11 o 
  10   8   6       43.23       74.37      6.49 o 
  11   8   6      103.97      108.20      7.98 o 
  12   8   6       22.08       29.49      4.97 o 
  13   8   6        0.17        5.99      3.89 o 
  14   8   6       15.16       24.51      5.00 o 
  15   8   6        0.27        0.00      4.11 o 
  16   8   6      208.23      186.18     12.01 o 
  17   8   6        3.15       23.28      6.97 o 
  18   8   6      123.81      100.82      9.25 o 
  19   8   6        3.33       20.01      5.44 o 
  20   8   6      111.34      132.92     10.78 o 
  21   8   6       17.46       15.21      6.49 o 
  22   8   6       68.28       76.47      9.85 o 
  23   8   6       14.00       29.94      7.76 o 
   1   9   6       19.50       37.90      6.08 o 
   2   9   6      475.27      454.40     15.20 o 
   3   9   6        0.20       13.64      5.09 o 
   4   9   6      700.18      671.49     19.01 o 
   5   9   6      148.72      158.01     11.52 o 
   6   9   6        0.00       12.23      5.09 o 
   7   9   6        0.53       23.13      7.12 o 
   8   9   6      375.54      385.58     13.42 o 
   9   9   6      260.53      299.07     12.76 o 
  10   9   6     1100.71      917.19     21.25 o 
  11   9   6       35.60       59.50      7.58 o 
  12   9   6      478.76      379.23     14.04 o 
  13   9   6        1.89       12.42      5.55 o 
  14   9   6       19.06       26.46      5.96 o 
  15   9   6        3.43        8.99      6.09 o 
  16   9   6        4.50       17.77      5.50 o 
  17   9   6        0.69        8.80      5.15 o 
  18   9   6        0.91        5.30      5.28 o 
  19   9   6       56.68       68.57      8.85 o 
  20   9   6       13.09       29.03      7.30 o 
  21   9   6      106.79      108.16     10.98 o 
  22   9   6        3.67       12.49      6.85 o 
   0  10   6       63.27      103.57     18.42 o 
   1  10   6      395.33      372.87     13.02 o 
   2  10   6        1.59        5.40      5.57 o 
   3  10   6        0.04       17.60      5.28 o 
   4  10   6      446.86      379.45     15.10 o 
   5  10   6        6.46       20.98      6.51 o 
   6  10   6      468.55      407.11     15.31 o 
   7  10   6        5.07       10.92      4.68 o 
   8  10   6       60.21       72.35      7.50 o 
   9  10   6       11.47       20.38      4.97 o 
  10  10   6       52.34       78.12      8.27 o 
  11  10   6        0.12        6.38      4.91 o 
  12  10   6       48.03       56.02      7.38 o 
  13  10   6       24.91       35.67      6.70 o 
  14  10   6       64.09       79.40      8.35 o 
  15  10   6        1.23       18.73      6.86 o 
  16  10   6       24.89       58.52      7.62 o 
  17  10   6        0.24        2.23     11.57 o 
  18  10   6       28.83       31.55      8.07 o 
  19  10   6        0.36        7.29      5.62 o 
  20  10   6        0.01        9.68      6.27 o 
   1  11   6        7.44        9.78      4.78 o 
   2  11   6      123.40       99.70     10.64 o 
   3  11   6        1.43        4.19      5.86 o 
   4  11   6        2.62       14.45      6.28 o 
   5  11   6      122.15      140.48     13.14 o 
   6  11   6        0.65        4.96      5.94 o 
   7  11   6       76.54       83.45      9.33 o 
   8  11   6       29.50       37.17      6.32 o 
   9  11   6        4.24        4.08      5.11 o 
  10  11   6       32.95       25.12      6.25 o 
  11  11   6        9.88       26.74      6.53 o 
  12  11   6        1.65        0.00      7.03 o 
  13  11   6       48.01       54.42      8.26 o 
  14  11   6        4.20       16.99      6.21 o 
  15  11   6       45.35       53.10      7.95 o 
  16  11   6        0.21        7.78      5.48 o 
  17  11   6        0.00       20.62      6.12 o 
  18  11   6        3.01       18.20     11.07 o 
   0  12   6       40.15       42.34     13.69 o 
   1  12   6      184.58      187.14     14.94 o 
   2  12   6        3.39       30.43      8.51 o 
   3  12   6      168.39      212.99     19.10 o 
   4  12   6        1.79       32.15     10.88 o 
   5  12   6      100.39       91.37     13.15 o 
   6  12   6       84.21      114.49     14.43 o 
   7  12   6      128.11      132.30     15.22 o 
   8  12   6       12.97       10.48     14.00 o 
   9  12   6       97.92      126.79     12.70 o 
  10  12   6        1.15        6.88      6.52 o 
  11  12   6        6.51       28.14      6.32 o 
  12  12   6       14.78       24.64      6.77 o 
  13  12   6        9.57       16.18      5.87 o 
  14  12   6       97.10       97.53      9.94 o 
  15  12   6       10.86       23.45      6.24 o 
  16  12   6       41.17       56.11      7.65 o 
   1  13   6        0.20       14.19      5.84 o 
   2  13   6        0.75       16.04      7.00 o 
   3  13   6        0.41        5.35      7.42 o 
   4  13   6       45.50       38.35      8.19 o 
   5  13   6        0.53        0.00      5.94 o 
   6  13   6        8.16       12.07      6.77 o 
   7  13   6        4.17        0.00      5.98 o 
   8  13   6        2.17       10.02      7.41 o 
   9  13   6        2.46       16.38      6.24 o 
  10  13   6        1.35       13.89      7.32 o 
  11  13   6        3.55       10.10      6.76 o 
  12  13   6       11.95       13.24      6.79 o 
   0  14   6       37.13       12.35     35.19 o 
   1  14   6       35.13       33.25      9.24 o 
   2  14   6       20.15       28.12      8.38 o 
   3  14   6       23.23       31.34      8.39 o 
   4  14   6        0.93       10.37      6.95 o 
   5  14   6        6.27       10.61      6.91 o 
   6  14   6       16.39        6.61      7.40 o 
   7  14   6        0.48       14.27      7.18 o 
   8  14   6       18.55       44.16     10.34 o 
   1   1   7      186.04      191.34      9.84 o 
   2   1   7       42.01       42.93      5.50 o 
   3   1   7      365.41      378.69     15.37 o 
   4   1   7     1024.77      975.88     20.63 o 
   5   1   7       40.71       41.26      6.40 o 
   6   1   7      396.99      386.52     13.71 o 
   7   1   7       21.43       23.85      6.27 o 
   8   1   7       19.56       30.38      6.55 o 
   9   1   7      323.67      322.19     17.36 o 
  10   1   7       85.89       88.15      9.73 o 
  11   1   7      391.56      362.27     18.10 o 
  12   1   7        6.48        3.56      6.34 o 
  13   1   7      166.05      160.65     11.36 o 
  14   1   7        5.92       12.00      4.04 o 
  15   1   7       88.58       96.41      8.11 o 
  16   1   7       42.67       36.04      7.55 o 
  17   1   7        2.24        8.59      3.93 o 
  18   1   7       26.87       45.47      6.54 o 
  19   1   7       18.05       22.65      4.87 o 
  20   1   7       30.79       29.48      6.17 o 
  21   1   7       24.12       23.28      5.61 o 
  22   1   7       25.53       21.40      5.32 o 
  23   1   7        5.29       16.45      5.63 o 
  24   1   7       25.35       35.80      6.54 o 
  25   1   7       80.85      105.31      9.75 o 
   0   2   7       39.79       51.05      7.26 o 
   1   2   7      742.86      696.55     15.65 o 
   2   2   7        2.24       10.05      3.74 o 
   3   2   7      250.21      264.65     11.38 o 
   4   2   7       19.78       32.73      5.64 o 
   5   2   7       11.98       12.31      4.62 o 
   6   2   7        1.52        4.52      4.16 o 
   7   2   7       33.13       26.95      5.33 o 
   8   2   7       15.05       19.24      5.40 o 
   9   2   7        0.01        8.97      5.63 o 
  10   2   7       38.34       39.97      7.14 o 
  11   2   7       47.06       53.10      8.58 o 
  12   2   7      137.05      144.40     13.12 o 
  13   2   7      288.23      252.74     13.22 o 
  14   2   7        7.82       11.91      4.18 o 
  15   2   7      283.32      304.08     12.45 o 
  16   2   7      192.64      218.41     12.01 o 
  17   2   7        2.02        4.08      4.01 o 
  18   2   7       77.08       59.33      7.07 o 
  19   2   7       24.53       19.15      5.12 o 
  20   2   7       25.00       41.33      6.63 o 
  21   2   7       46.06       56.60      9.04 o 
  22   2   7        0.57        9.14      4.90 o 
  23   2   7        3.45       21.41      5.50 o 
  24   2   7       60.21       62.68      7.83 o 
  25   2   7       17.54       19.49      5.74 o 
   1   3   7       53.39       72.63      6.31 o 
   2   3   7      191.86      217.93     10.42 o 
   3   3   7      711.79      680.43     15.47 o 
   4   3   7      149.75      191.84     11.83 o 
   5   3   7     1772.44     1588.41     30.49 o 
   6   3   7       23.72       37.83      6.37 o 
   7   3   7      652.39      583.64     17.16 o 
   8   3   7        8.85       20.92      4.83 o 
   9   3   7       85.87      107.63     10.82 o 
  10   3   7       91.35      105.76     10.82 o 
  11   3   7        8.21       13.88      7.58 o 
  12   3   7       41.37       66.01     10.18 o 
  13   3   7       79.82       85.90     11.69 o 
  14   3   7        0.52        9.78      3.98 o 
  15   3   7      333.62      302.38     12.59 o 
  16   3   7       44.56       61.35      6.71 o 
  17   3   7       31.30       29.95      5.41 o 
  18   3   7        8.64       15.42      5.09 o 
  19   3   7        3.50       13.00      5.42 o 
  20   3   7       12.62       17.71      5.66 o 
  21   3   7        2.10       10.13      4.98 o 
  22   3   7       38.19       42.11      6.63 o 
  23   3   7        1.70       11.18      5.33 o 
  24   3   7       20.95       19.88      6.08 o 
   0   4   7     1382.46     1127.59     41.38 o 
   1   4   7     1168.82     1147.90     20.95 o 
   2   4   7      431.12      374.95     11.44 o 
   3   4   7      216.92      237.84     11.90 o 
   4   4   7       83.36       76.60     10.49 o 
   5   4   7       92.49      120.59      9.67 o 
   6   4   7      301.14      250.64     13.25 o 
   7   4   7       31.42       28.29      5.83 o 
   8   4   7        0.25        7.43      6.69 o 
   9   4   7       53.56       56.12      7.09 o 
  10   4   7      112.22      118.09     11.63 o 
  11   4   7       33.26       47.79      8.65 o 
  12   4   7      171.01      138.35     10.92 o 
  13   4   7        1.53        3.33      5.97 o 
  14   4   7      228.10      204.45     13.29 o 
  15   4   7       16.40       38.82      5.78 o 
  16   4   7      108.71       99.42      9.41 o 
  17   4   7       25.51       34.40      6.11 o 
  18   4   7        0.11        0.13      4.23 o 
  19   4   7        3.43       24.05      5.54 o 
  20   4   7        3.42       10.52      5.02 o 
  21   4   7       28.05       35.10      6.36 o 
  22   4   7        1.51       17.38      5.35 o 
  23   4   7        7.30       15.50      5.71 o 
  24   4   7        1.91        6.53      5.24 o 
   1   5   7       71.71       79.20      6.67 o 
   2   5   7      256.63      254.87     11.77 o 
   3   5   7      391.28      350.13     16.52 o 
   4   5   7      779.44      712.01     17.44 o 
   5   5   7      362.86      327.49     12.22 o 
   6   5   7      388.90      307.89     13.29 o 
   7   5   7       39.86       28.56      5.80 o 
   8   5   7        5.53        0.33      4.43 o 
   9   5   7       53.60       71.41      8.43 o 
  10   5   7      323.44      268.93     13.91 o 
  11   5   7       55.01       53.72      7.11 o 
  12   5   7       86.54      110.81     10.15 o 
  13   5   7        0.03        7.00      5.10 o 
  14   5   7       93.38       86.11      9.06 o 
  15   5   7       68.64       85.22      8.07 o 
  16   5   7      327.11      299.97     13.31 o 
  17   5   7      101.79      106.21      9.55 o 
  18   5   7        1.85       13.03      7.82 o 
  19   5   7       13.51       16.81      5.09 o 
  20   5   7        0.66       11.47      5.33 o 
  21   5   7       35.83       63.35     10.43 o 
  22   5   7        4.52       14.82      5.76 o 
  23   5   7        0.38       10.00      5.48 o 
   0   6   7      933.97      836.64     26.03 o 
   1   6   7      275.74      299.72     12.32 o 
   2   6   7      774.31      702.28     20.05 o 
   3   6   7      247.03      257.17     11.86 o 
   4   6   7        3.71       13.09      4.69 o 
   5   6   7      218.68      196.70     11.42 o 
   6   6   7      116.92      151.14      9.83 o 
   7   6   7        1.45        6.02      4.77 o 
   8   6   7       26.00       29.12      5.77 o 
   9   6   7        0.00        3.02      4.95 o 
  10   6   7      304.73      318.64     14.32 o 
  11   6   7       81.67      104.75      9.64 o 
  12   6   7      621.59      525.41     18.76 o 
  13   6   7        6.65        6.48      4.84 o 
  14   6   7      196.85      187.57     13.14 o 
  15   6   7       23.19       40.69      6.98 o 
  16   6   7        5.06       10.53      5.04 o 
  17   6   7       74.71       77.82      9.87 o 
  18   6   7       26.06       48.45      7.12 o 
  19   6   7        5.82       15.14      5.37 o 
  20   6   7        4.71       16.21      5.82 o 
  21   6   7        4.64       11.36      5.56 o 
  22   6   7       31.65       48.26      7.28 o 
   1   7   7      208.13      264.03     16.70 o 
   2   7   7      251.49      262.75     13.18 o 
   3   7   7      157.03      187.42     15.60 o 
   4   7   7      372.69      360.96     17.22 o 
   5   7   7       87.53       76.93      8.13 o 
   6   7   7       19.08       18.75      5.48 o 
   7   7   7      259.32      251.32     16.94 o 
   8   7   7       68.28       75.06      8.39 o 
   9   7   7      434.28      381.51     15.17 o 
  10   7   7        2.60        8.28      6.78 o 
  11   7   7      459.90      415.70     14.00 o 
  12   7   7        8.64       24.51      5.86 o 
  13   7   7       36.50       43.23      6.86 o 
  14   7   7        3.75       19.71      5.68 o 
  15   7   7        1.12       11.79      5.83 o 
  16   7   7        8.93       13.78      6.46 o 
  17   7   7       11.59       14.04      5.52 o 
  18   7   7       42.06       33.57      6.53 o 
  19   7   7        0.80       14.77      5.59 o 
  20   7   7       49.62       58.09      7.72 o 
  21   7   7        2.03        9.21      5.97 o 
   0   8   7      455.62      399.23     27.65 o 
   1   8   7      444.79      397.07     16.98 o 
   2   8   7       21.13       19.12      8.72 o 
   3   8   7        3.18        4.38      7.66 o 
   4   8   7       63.09       60.94      9.35 o 
   5   8   7        0.24        5.70      6.32 o 
   6   8   7      118.84      154.42     13.86 o 
   7   8   7      157.30      155.55     16.95 o 
   8   8   7       98.60       75.64     10.56 o 
   9   8   7      248.21      218.68     16.59 o 
  10   8   7       35.90       53.44     10.31 o 
  11   8   7      112.98      128.88     10.07 o 
  12   8   7        1.72       14.68      5.19 o 
  13   8   7      172.76      168.61     12.67 o 
  14   8   7        2.18       23.14      6.55 o 
  15   8   7        5.34       13.18      5.67 o 
  16   8   7        3.33       17.26      7.74 o 
  17   8   7        7.98       20.83      7.07 o 
  18   8   7      131.03      140.22     10.94 o 
  19   8   7       12.12       26.51      8.03 o 
  20   8   7       57.79       72.06      8.03 o 
   1   9   7       90.69      103.11     14.07 o 
   2   9   7        6.62       13.56      6.36 o 
   3   9   7      115.27      131.42     12.83 o 
   4   9   7       13.72       18.98      8.88 o 
   5   9   7      131.78      155.71     19.38 o 
   6   9   7        5.00       18.06      8.41 o 
   7   9   7       41.04       38.55     12.31 o 
   8   9   7       79.08       66.90     10.65 o 
   9   9   7      184.10      165.49     14.99 o 
  10   9   7      118.45      162.43     12.78 o 
  11   9   7      126.65      128.50     13.77 o 
  12   9   7        0.13       16.27      5.88 o 
  13   9   7       22.91       17.39      6.34 o 
  14   9   7        1.75       11.48      7.20 o 
  15   9   7        1.96        0.49      6.65 o 
  16   9   7        8.22       17.78      9.90 o 
  17   9   7        5.04       19.79     10.62 o 
  18   9   7        3.57       16.78      7.45 o 
   0  10   7        1.41       15.44     10.62 o 
   1  10   7       53.93       54.37     14.56 o 
   2  10   7       78.89       95.41     20.64 o 
   3  10   7       86.30       94.52     11.62 o 
   4  10   7      480.22      407.34     18.15 o 
   5  10   7       42.69       68.81     10.36 o 
   6  10   7      361.38      357.25     20.52 o 
   7  10   7       69.59       94.54     11.70 o 
   8  10   7       36.42       57.53     11.60 o 
   9  10   7       58.24       64.74      9.97 o 
  10  10   7       26.73       42.82      7.69 o 
  11  10   7       14.97       28.85      6.92 o 
  12  10   7       65.69       80.95      9.85 o 
  13  10   7       29.55       42.02      8.06 o 
  14  10   7        3.87       14.61      7.54 o 
  15  10   7        5.44        0.00      6.57 o 
  16  10   7        2.24        8.31      7.18 o 
   1  11   7       28.27       44.50      9.42 o 
   2  11   7       97.84      108.07     19.26 o 
   3  11   7       58.16       93.52     13.88 o 
   4  11   7       24.85       38.22      8.38 o 
   5  11   7       75.95       82.92     10.77 o 
   6  11   7       14.43       26.84      7.63 o 
   7  11   7       32.28       41.80      9.45 o 
   8  11   7       62.64       70.00     10.73 o 
   9  11   7       11.98       13.15      6.63 o 
  10  11   7       45.97       62.57      8.78 o 
  11  11   7       35.66       39.92      7.93 o 
  12  11   7       20.79       21.18      8.06 o 
  13  11   7       32.55       41.97      8.85 o 
  14  11   7        6.66       12.78      8.14 o 
   0  12   7       87.19      148.76     21.15 o 
   1  12   7        2.61        9.86      7.33 o 
   2  12   7       16.30       40.28     10.71 o 
   3  12   7       12.26       38.70     18.71 o 
   4  12   7       45.27       60.75     13.86 o 
   5  12   7       25.77       25.01      9.96 o 
   6  12   7       93.41      110.19     15.15 o 
   7  12   7       61.02       52.71     12.64 o 
   8  12   7       56.04       70.82     13.35 o 
   9  12   7       33.63       24.42      9.86 o 
  10  12   7       45.06       44.07      9.10 o 
  11  12   7        0.05       18.79      7.72 o 
   1  13   7        0.01       10.56     11.42 o 
   2  13   7       20.22       35.01     12.74 o 
   3  13   7        0.03       13.00     11.17 o 
   4  13   7       17.68       31.31     11.94 o 
   5  13   7        1.36       32.85     13.69 o 
   0   0   8      345.21      328.99     23.28 o 
   1   0   8      426.33      409.58     21.45 o 
   2   0   8      405.56      360.59     17.38 o 
   3   0   8      233.96      278.38     27.69 o 
   4   0   8      794.04      707.86     32.77 o 
   5   0   8      326.11      353.67     28.05 o 
   6   0   8     2037.77     1748.93     80.40 o 
   7   0   8     1256.29     1048.09     41.87 o 
   8   0   8      804.09      676.05     33.17 o 
   9   0   8      549.59      519.08     29.61 o 
  10   0   8       63.34      113.98     17.29 o 
  11   0   8      199.55      237.62     24.54 o 
  12   0   8      156.40      127.56     18.57 o 
  13   0   8       10.75       27.62     11.14 o 
  14   0   8        3.86        0.00     16.09 o 
  15   0   8        0.12       18.74     10.59 o 
  16   0   8        1.74        5.03     19.84 o 
  17   0   8       82.80       75.83     15.13 o 
  18   0   8        0.01        8.77     11.03 o 
  19   0   8       16.51       23.14     10.84 o 
  20   0   8        2.17       10.86     10.46 o 
  21   0   8       22.65       51.00     13.91 o 
  22   0   8       22.65       49.75     15.69 o 
   1   1   8        2.69        8.13      4.31 o 
   2   1   8      500.18      448.84     12.83 o 
   3   1   8       52.47       65.35      7.64 o 
   4   1   8      176.59      168.15     12.20 o 
   5   1   8       55.83       62.45      9.21 o 
   6   1   8       28.17       33.02      7.99 o 
   7   1   8        6.24       20.18      7.63 o 
   8   1   8      322.63      306.86     18.91 o 
   9   1   8       41.28       57.39     10.07 o 
  10   1   8      476.14      397.30     17.71 o 
  11   1   8      128.67      108.95     14.99 o 
  12   1   8      216.88      205.32     16.02 o 
  13   1   8       11.25       21.53      7.39 o 
  14   1   8       44.98       61.25      9.21 o 
  15   1   8       30.81       40.33      8.24 o 
  16   1   8       17.30       21.70      7.08 o 
  17   1   8        0.76       11.07      6.63 o 
  18   1   8       31.30       40.92      7.59 o 
  19   1   8       42.69       47.72     10.55 o 
  20   1   8        4.42       12.81      7.24 o 
  21   1   8       54.54       55.10      9.60 o 
  22   1   8       42.23       56.90     10.53 o 
   0   2   8        4.21       16.54      6.28 o 
   1   2   8       28.80       34.61      5.22 o 
   2   2   8       11.34       19.98      5.10 o 
   3   2   8        0.29        8.38      5.08 o 
   4   2   8       76.99       80.39     11.42 o 
   5   2   8       35.29       31.03      7.53 o 
   6   2   8      232.32      292.35     19.19 o 
   7   2   8      155.73      211.32     16.24 o 
   8   2   8      295.52      272.25     18.14 o 
   9   2   8      139.94      131.29     13.23 o 
  10   2   8        6.06       12.57      6.95 o 
  11   2   8       31.86       33.21      8.29 o 
  12   2   8      236.15      237.94     17.51 o 
  13   2   8       61.26       61.63     10.02 o 
  14   2   8      136.74      115.07     13.35 o 
  15   2   8      202.51      186.92     15.97 o 
  16   2   8       92.86       95.65     11.69 o 
  17   2   8       15.46       23.27      7.79 o 
  18   2   8      217.08      197.16     16.56 o 
  19   2   8        0.07        4.79      6.36 o 
  20   2   8        3.02        8.26      8.83 o 
  21   2   8        0.17       15.54      9.11 o 
   1   3   8      122.63      145.18      9.85 o 
   2   3   8       51.87       75.67      7.82 o 
   3   3   8       19.74       35.58      6.15 o 
   4   3   8      507.24      486.19     15.40 o 
   5   3   8       64.87       84.44      9.30 o 
   6   3   8       27.22       29.14      9.44 o 
   7   3   8      105.31       98.59     11.71 o 
   8   3   8      453.73      403.16     19.16 o 
   9   3   8      144.60      167.47     14.65 o 
  10   3   8      417.45      373.06     17.74 o 
  11   3   8       14.06       15.06      6.88 o 
  12   3   8       50.01       38.04      8.15 o 
  13   3   8       10.81       22.89      7.48 o 
  14   3   8        6.87       11.43      6.64 o 
  15   3   8      153.95      148.94     14.12 o 
  16   3   8        3.68        3.70      6.34 o 
  17   3   8        0.04       12.71      6.49 o 
  18   3   8        6.12       13.94      7.19 o 
  19   3   8        4.51        3.32      6.18 o 
  20   3   8        0.71       15.96      7.89 o 
  21   3   8       56.63       68.87     10.78 o 
   0   4   8      636.46      609.19     24.86 o 
   1   4   8      599.33      556.47     15.40 o 
   2   4   8      386.86      343.36     16.16 o 
   3   4   8      163.04      194.23     11.97 o 
   4   4   8       92.58      131.35     10.17 o 
   5   4   8      248.41      280.99     14.03 o 
   6   4   8       20.32       34.72      6.69 o 
   7   4   8       47.57       67.82      9.77 o 
   8   4   8        0.38        5.67      6.14 o 
   9   4   8       92.36       76.66     10.52 o 
  10   4   8       64.45       69.07     10.28 o 
  11   4   8      164.70      162.58     14.76 o 
  12   4   8       40.39       37.15      8.40 o 
  13   4   8       22.49       23.68      8.23 o 
  14   4   8       11.93       16.45      8.51 o 
  15   4   8        8.21       18.37     10.18 o 
  16   4   8        0.96       21.65      7.63 o 
  17   4   8       74.58       52.52      9.86 o 
  18   4   8       10.40       27.65      7.79 o 
  19   4   8       30.15       36.22      8.94 o 
  20   4   8       40.56       27.79      8.37 o 
   1   5   8       10.17       12.96      5.25 o 
   2   5   8      160.69      188.42     11.85 o 
   3   5   8        0.88       12.68      4.90 o 
   4   5   8       92.08      100.64      8.56 o 
   5   5   8       17.56       26.41      6.09 o 
   6   5   8       27.95       33.41      7.49 o 
   7   5   8        1.07       11.81      6.20 o 
   8   5   8       22.89       44.10     10.13 o 
   9   5   8        8.04       18.87      7.10 o 
  10   5   8       62.21       86.59     11.19 o 
  11   5   8       12.38       14.03      8.44 o 
  12   5   8        1.58        3.70      6.18 o 
  13   5   8        2.36       10.13      6.64 o 
  14   5   8        0.41        7.08      6.45 o 
  15   5   8        9.20       15.89      6.98 o 
  16   5   8      103.74      104.13     15.79 o 
  17   5   8       18.20       30.32      7.96 o 
  18   5   8        9.52       31.19     11.03 o 
  19   5   8        0.16       22.77      7.97 o 
  20   5   8       26.20       35.21      8.50 o 
   0   6   8       93.36       80.26     19.78 o 
   1   6   8      134.66      170.56     11.49 o 
   2   6   8       34.92       54.08      6.61 o 
   3   6   8       40.38       43.87      7.96 o 
   4   6   8        2.02       10.59      5.47 o 
   5   6   8       32.18       28.70      6.92 o 
   6   6   8       41.73       39.27      7.20 o 
   7   6   8        3.54        4.80      5.07 o 
   8   6   8       19.58       32.78      6.79 o 
   9   6   8       16.80       19.91      7.33 o 
  10   6   8       13.34       29.34      8.07 o 
  11   6   8        0.05       11.40      7.80 o 
  12   6   8       67.53       81.60     10.49 o 
  13   6   8        2.73        9.17      6.71 o 
  14   6   8        4.92       10.80      6.86 o 
  15   6   8       11.89       29.70      7.79 o 
  16   6   8        6.73       12.71      7.02 o 
  17   6   8       20.46       30.76      8.44 o 
  18   6   8        1.74        5.86      7.76 o 
  19   6   8        0.52       10.53      7.39 o 
   1   7   8       28.91       34.07      8.74 o 
   2   7   8        9.08       14.18      8.43 o 
   3   7   8       12.98       25.96      7.44 o 
   4   7   8        6.43        6.84      8.37 o 
   5   7   8       24.40       25.35      7.86 o 
   6   7   8      116.24      131.20     11.62 o 
   7   7   8        1.63       17.04      6.14 o 
   8   7   8       31.88       38.45      7.43 o 
   9   7   8       45.95       78.65     11.57 o 
  10   7   8       75.97       92.20     11.58 o 
  11   7   8        0.95        6.76      7.02 o 
  12   7   8       11.50       25.25      7.81 o 
  13   7   8        0.14        0.00      6.25 o 
  14   7   8       18.41       34.93      7.99 o 
  15   7   8        2.99        5.12      6.98 o 
  16   7   8        0.02        0.39      6.40 o 
  17   7   8       13.66       15.92     11.21 o 
   0   8   8       72.87      100.52     17.13 o 
   1   8   8       55.45       59.27     10.37 o 
   2   8   8        3.06       16.10      9.13 o 
   3   8   8        0.53       10.10      8.93 o 
   4   8   8      119.55       95.70     11.58 o 
   5   8   8       73.21       76.50     10.26 o 
   6   8   8        2.72        6.79      7.08 o 
   7   8   8      136.95      138.87     13.77 o 
   8   8   8       57.37       55.25     10.04 o 
   9   8   8        8.02       20.82      7.82 o 
  10   8   8        0.05        4.40     10.46 o 
  11   8   8        0.39        6.24      9.16 o 
  12   8   8       54.96       38.75     11.13 o 
  13   8   8       12.45        7.38      8.69 o 
  14   8   8       16.88       21.81     10.02 o 
  15   8   8        1.69       20.42      9.20 o 
  16   8   8        2.52       13.25      7.59 o 
   1   9   8       66.01       57.13     10.29 o 
   2   9   8        0.41       13.48      8.71 o 
   3   9   8       92.93       85.77     14.15 o 
   4   9   8        0.48       17.54      9.43 o 
   5   9   8       38.97       25.77      8.74 o 
   6   9   8       37.60       52.20      9.64 o 
   7   9   8      104.72      141.15     17.96 o 
   8   9   8        9.21       24.62      8.74 o 
   9   9   8        7.00       15.17      7.84 o 
  10   9   8        5.12       13.34      7.59 o 
  11   9   8        5.59       14.39      9.70 o 
  12   9   8       14.83        9.74      8.95 o 
  13   9   8       26.82       43.24     10.81 o 
  14   9   8        0.26       30.84     13.42 o 
   0  10   8       21.40       26.60     25.47 o 
   1  10   8       36.99       52.56     12.27 o 
   2  10   8       30.42       32.83      9.21 o 
   3  10   8        1.88       10.22      8.26 o 
   4  10   8       21.46       37.75     15.09 o 
   5  10   8       56.61       37.63     10.30 o 
   6  10   8       29.71       29.67      8.57 o 
   7  10   8       37.23       42.43      8.77 o 
   8  10   8       94.49       70.17     11.40 o 
   9  10   8       47.96       56.06     10.54 o 
  10  10   8        2.26       11.73      7.80 o 
  11  10   8        0.97        0.00      7.56 o 
   1  11   8        2.31       13.67      8.34 o 
   2  11   8        0.02       13.50      8.32 o 
   3  11   8       37.17       66.84     21.95 o 
   4  11   8        4.43        7.92      9.36 o 
   5  11   8       69.30       66.80     13.04 o 
   6  11   8        8.44       17.92      9.69 o 
   7  11   8       28.41       31.89      8.89 o 
   1   1   9       38.95       34.02      6.11 o 
   2   1   9       98.68       92.81      9.57 o 
   3   1   9       47.24       58.24      8.14 o 
   4   1   9      173.42      166.91     13.77 o 
   5   1   9        2.80       12.01      7.74 o 
   6   1   9       64.72       77.84     11.00 o 
   7   1   9       11.31       22.43      7.72 o 
   8   1   9      187.21      200.66     21.26 o 
   9   1   9       12.12       18.11      7.99 o 
  10   1   9      477.32      438.65     23.67 o 
  11   1   9        1.89        9.81      7.65 o 
  12   1   9       94.57       83.25     11.25 o 
  13   1   9       45.60       69.22     10.59 o 
  14   1   9        6.75       14.65      7.63 o 
  15   1   9       61.08       61.83     10.56 o 
  16   1   9       30.10       43.79     12.90 o 
  17   1   9        0.37       14.99      9.17 o 
   0   2   9      118.99      130.08     20.48 o 
   1   2   9       46.19       49.03      7.93 o 
   2   2   9       80.16      103.21      9.18 o 
   3   2   9      104.56       98.20      9.91 o 
   4   2   9        0.97       15.31      6.39 o 
   5   2   9      235.82      220.26     15.49 o 
   6   2   9       26.72       34.47      8.84 o 
   7   2   9      175.66      151.86     14.64 o 
   8   2   9        1.43        9.82      6.90 o 
   9   2   9       29.95       43.36      8.97 o 
  10   2   9      106.55      112.69     13.12 o 
  11   2   9       13.69       26.52      7.54 o 
  12   2   9      186.96      206.08     18.86 o 
  13   2   9        4.56       19.41      7.03 o 
  14   2   9       64.91       69.68     17.61 o 
  15   2   9       84.51      108.13     13.13 o 
  16   2   9       42.29       33.73      8.64 o 
  17   2   9       86.65      115.45     13.03 o 
   1   3   9       23.88       40.59      6.70 o 
   2   3   9       11.33       23.54      6.24 o 
   3   3   9       90.19      100.18      9.72 o 
   4   3   9       32.85       43.07      8.48 o 
   5   3   9       34.21       35.93      7.67 o 
   6   3   9       11.28       21.16      7.06 o 
   7   3   9        0.12       13.96      7.22 o 
   8   3   9      159.43      197.16     16.40 o 
   9   3   9        4.33       14.66      7.96 o 
  10   3   9       50.16       69.83     11.26 o 
  11   3   9       55.21       68.96     10.56 o 
  12   3   9       50.82       72.58     11.26 o 
  13   3   9      112.68      133.29     14.17 o 
  14   3   9       93.25       88.29     11.76 o 
  15   3   9        6.69       19.41      8.93 o 
  16   3   9       37.89       45.93      9.17 o 
   0   4   9       10.82       19.51      9.42 o 
   1   4   9        2.22        4.75      5.91 o 
   2   4   9       74.47       97.89     10.00 o 
   3   4   9        2.04       11.89      5.83 o 
   4   4   9      178.13      173.93     14.52 o 
   5   4   9       17.47       25.91      7.00 o 
   6   4   9       92.56       64.87      9.15 o 
   7   4   9       62.87       51.72      8.12 o 
   8   4   9       29.28       41.63      8.68 o 
   9   4   9        7.53       11.99      6.67 o 
  10   4   9       60.84       75.17     10.73 o 
  11   4   9        0.11        4.63      6.69 o 
  12   4   9       48.52       56.31      9.54 o 
  13   4   9       39.85       56.24      9.82 o 
  14   4   9        0.00        9.40      6.85 o 
  15   4   9       44.99       62.22      9.80 o 
  16   4   9       38.15       50.77     10.04 o 
   1   5   9       66.30       65.86      8.73 o 
   2   5   9      175.93      198.58     13.46 o 
   3   5   9      125.40      136.44     11.95 o 
   4   5   9        1.02       17.77      6.15 o 
   5   5   9        0.19        7.58      6.38 o 
   6   5   9       13.39       10.03      6.70 o 
   7   5   9       27.68       43.82      7.93 o 
   8   5   9        0.92       11.68      7.00 o 
   9   5   9       15.88       42.03      8.87 o 
  10   5   9        0.58        8.38      7.29 o 
  11   5   9       20.11       24.98      8.27 o 
  12   5   9        1.16        2.41      8.16 o 
  13   5   9       52.24       66.91     10.81 o 
  14   5   9      127.29      151.39     15.07 o 
  15   5   9        0.38       17.20      7.93 o 
   0   6   9      112.99       66.92     15.91 o 
   1   6   9       92.43       90.25     11.00 o 
   2   6   9        0.01       12.03      7.03 o 
   3   6   9        6.68        2.95      7.17 o 
   4   6   9       16.09       28.91      7.95 o 
   5   6   9        2.33       16.24      6.70 o 
   6   6   9       30.77       26.05      7.84 o 
   7   6   9       57.29       74.10     10.54 o 
   8   6   9       51.74       62.30     10.52 o 
   9   6   9       89.48       98.50     11.64 o 
  10   6   9        0.00       23.16      7.43 o 
  11   6   9        0.30       14.12      7.37 o 
  12   6   9       30.28       39.79      9.05 o 
  13   6   9       69.34       75.00     10.55 o 
   1   7   9        7.18        3.25     10.67 o 
   2   7   9        9.15       20.55      9.77 o 
   3   7   9        0.70        0.00     13.38 o 
   4   7   9        3.70       11.87      9.28 o 
   5   7   9       13.57       22.15      9.47 o 
   6   7   9        0.01       10.69      7.86 o 
   7   7   9        3.27       13.10      8.80 o 
   8   7   9        5.58       21.28     10.05 o 
   9   7   9        0.14       16.99      9.29 o 
  10   7   9       61.30       75.90     14.75 o 
  11   7   9        2.68       15.35      7.59 o 
   0   8   9       19.04       54.22     22.69 o 
   1   8   9       52.39       74.49     11.59 o 
   2   8   9       28.51       24.10      9.08 o 
   3   8   9        2.61       12.94      8.78 o 
   4   8   9       47.70       64.97     12.45 o 
   5   8   9        3.58       18.11      9.42 o 
   6   8   9       13.90       32.97     10.29 o 
   7   8   9       11.06       22.89     19.32 o 
   8   8   9        2.14       14.70     10.19 o 
   9   8   9        0.08        0.00      8.84 o 
   1   9   9       14.53       21.94      8.87 o 
   2   9   9        0.22       10.27      8.31 o 
   3   9   9       66.24       57.23     10.85 o 
   4   9   9        8.45       40.86     11.96 o 
   0   0  10       22.63       69.02     21.15 o 
   1   0  10        0.48        3.36      9.45 o 
   2   0  10        0.00        0.00     18.65 o 
   3   0  10       40.17       63.59     12.43 o 
   4   0  10       32.53       42.49     11.10 o 
   5   0  10        6.60        0.00      7.36 o 
   6   0  10       10.13       15.58      9.12 o 
   7   0  10        0.54        1.75     25.30 o 
   8   0  10       40.90       35.14     12.85 o 
   9   0  10        6.82       23.00     12.30 o 
  10   0  10       40.07       35.59     12.89 o 
   1   1  10       14.71       19.07      9.32 o 
   2   1  10        9.95       17.60      6.74 o 
   3   1  10       29.61       51.24      8.80 o 
   4   1  10        1.72       22.04      7.71 o 
   5   1  10        3.68       16.36      6.58 o 
   6   1  10        0.36        5.59      6.69 o 
   7   1  10       11.58        8.69      6.62 o 
   8   1  10        8.64       21.85      8.81 o 
   9   1  10        0.07        6.84      8.49 o 
  10   1  10        2.72        9.85      7.02 o 
   0   2  10       14.32       17.63     11.85 o 
   1   2  10        1.06        7.03      6.49 o 
   2   2  10        5.82       13.92      6.66 o 
   3   2  10      103.08      105.05     15.84 o 
   4   2  10       25.49       38.68      8.69 o 
   5   2  10       40.04       49.11      8.12 o 
   6   2  10        4.82       18.01      7.25 o 
   7   2  10        3.73       12.76      6.81 o 
   8   2  10        8.07        9.04      7.98 o 
   9   2  10        3.47        9.98      8.19 o 
  10   2  10        0.93       17.20      7.88 o 
   1   3  10        1.70       20.12      8.56 o 
   2   3  10      171.47      160.01     14.34 o 
   3   3  10       15.01       31.70      8.41 o 
   4   3  10       18.46       23.02      7.58 o 
   5   3  10       21.67       18.73      7.04 o 
   6   3  10       27.35       20.25      7.32 o 
   7   3  10        0.79       18.49      6.62 o 
   8   3  10        1.54       22.65      7.28 o 
   9   3  10        8.74        8.75     13.12 o 
   0   4  10       16.89       29.58     10.08 o 
   1   4  10        0.95        8.82      9.20 o 
   2   4  10        3.57       17.39      6.83 o 
   3   4  10       12.46       13.42      7.01 o 
   4   4  10        1.26        6.91      6.70 o 
   5   4  10        0.21       12.51      8.03 o 
   6   4  10        9.61       12.13      7.99 o 
   7   4  10       16.28       22.80      7.48 o 
   1   5  10       14.99       24.43      7.44 o 
   2   5  10       17.98       24.54      7.87 o 
   3   5  10       23.19       39.31      8.66 o 
   4   5  10      114.75      132.67     17.89 o 
   5   5  10        2.45       27.11      9.61 o 
                                                 
